# Supplementary material for: Nafamostat mesylate augments survival in rats afflicted by exertional heat stroke
Source: Front Pharmacol. 2025 May 15;16:1559181. doi: 10.3389/fphar.2025.1559181 (PMC12119467; doi:10.3389/fphar.2025.1559181)
Supplement: Supplementary file 1 [file Table1.xlsx]

## Sheet: Protein_quant
Protein accession	Protein description	Gene name	MW [kDa]	Coverage [%]	Peptides	Unique peptides	Intensity blood_DIA8	Intensity blood_DIA9	Intensity blood_DIA13	Intensity blood_DIA14	Intensity blood_DIA15	Intensity blood_DIA2	Intensity blood_DIA6	Intensity blood_DIA7	Intensity blood_DIA10	Intensity blood_DIA11	Intensity blood_DIA1	Intensity blood_DIA3	Intensity blood_DIA4	Intensity blood_DIA5	Intensity blood_DIA12	blood_DIA8	blood_DIA9	blood_DIA13	blood_DIA14	blood_DIA15	blood_DIA2	blood_DIA6	blood_DIA7	blood_DIA10	blood_DIA11	blood_DIA1	blood_DIA3	blood_DIA4	blood_DIA5	blood_DIA12	EHS/con Ratio	EHS/con P value	NM/con Ratio	NM/con P value	NM/EHS Ratio	NM/EHS P value
A0A8I6AAX6	Glyceraldehyde-3-phosphate dehydrogenase, pseudogene 1 OS=Rattus norvegicus OX=10116 GN=Gapdh-ps1 PE=1 SV=1	Gapdh-ps1	27.1047	4.3	1	1								42.7029	46.6146		91.0959	90.9983	98.8765										0.576617	0.629437		1.23007	1.22875	1.33513							0.476833	0.000599947
A0A8I6AE62	cAMP-dependent protein kinase type II-alpha regulatory subunit OS=Rattus norvegicus OX=10116 GN=Prkar2a PE=1 SV=1	Prkar2a	43.0565	10.6	3	1						157.381	145.016	248.401	177.544		1207.35	612.728	1074.05								0.304119	0.280226	0.480006	0.343083		2.33307	1.18402	2.07548							0.188746	0.00073132
A0A096MJ61	Vacuolar protein-sorting-associated protein 25 OS=Rattus norvegicus OX=10116 GN=Vps25 PE=1 SV=2	Vps25	21.5597	4.3	1	1						823.881		784.387	1108.62	571.694	1861.03	2061.81	1751.15		1857.69						0.609138		0.579938	0.819664	0.422683	1.37596	1.52441	1.29472		1.37349					0.436633	0.000875176
A0A8I5ZYT5	GP41 domain-containing protein OS=Rattus norvegicus OX=10116 GN=ENSRNOG00000067366 PE=4 SV=1	ENSRNOG00000067366	32.1927	2.8	1	1	3958.55	3191.19	1602.62	1443.13	2377.86	8900.79	7042.51	8703.64	8770.91	6978.1	3560.97	3326.48	4261.27	6404.98	5322.21	0.782888	0.631125	0.316952	0.285411	0.470271	1.76032	1.39281	1.72133	1.73463	1.38007	0.704258	0.657881	0.842757	1.26672	1.05258	1.8194	0.0231719	3.21282	0.00215255	1.76587	0.00227267
A0A8I6A0T8	Serpin family B member 9 OS=Rattus norvegicus OX=10116 GN=Serpinb9 PE=1 SV=1	Serpinb9	44.6342	7.1	3	1						297.425		410.154	485.799	306.242	1311	688.863	1217.42		744.437						0.435682		0.600812	0.711619	0.448596	1.92041	1.00908	1.78332		1.09048					0.378528	0.0033824
A0A0G2JYI0	LPS-responsive beige-like anchor (Predicted) OS=Rattus norvegicus OX=10116 GN=Lrba PE=1 SV=2	Lrba	307.412	0.9	2	1						457.088	454.56	434.113	670.566	278.129	1444.94	901.069	1515.32		789.257						0.592335	0.589059	0.562562	0.868978	0.360424	1.87248	1.16768	1.96369		1.02279					0.394695	0.00346994
P03994	Hyaluronan and proteoglycan link protein 1 OS=Rattus norvegicus OX=10116 GN=Hapln1 PE=1 SV=2	Hapln1	40.2616	9	4	4		254.105		3.67148		286.738	499.39	306.227	762.943	505.031	2526.5	1978.08	789.071		1590.76		0.294149		0.00425006		0.331924	0.578087	0.354485	0.883174	0.584617	2.92465	2.2898	0.913419		1.84145	13.3535	0.310194	3.6626	0.425585	0.274281	0.00382946
A0A0G2JUL7	Septin OS=Rattus norvegicus OX=10116 GN=Septin11 PE=1 SV=1	Septin11	49.3412	10.7	5	1						243.289	208.168	311.864	882.968	198.722	2115.58	1209.73	1194.79		986.176						0.297853	0.254855	0.381807	1.081	0.24329	2.59005	1.48104	1.46275		1.20735					0.268059	0.00387979
A0A8I5ZNH9	Septin-9 OS=Rattus norvegicus OX=10116 GN=Septin9 PE=1 SV=1	Septin9	65.657	8.6	4	4						39.7699	24.8829	55.5846	75.7302	17.6208	164.367	131.226	118.524		133.492						0.470218	0.294203	0.657204	0.895395	0.208339	1.94339	1.55155	1.40136		1.57834					0.312031	0.00389673
P00770	Mast cell protease 2 OS=Rattus norvegicus OX=10116 GN=Mcpt2 PE=1 SV=1	Mcpt2	27.1015	9.7	2	2	483.917	148.683					485.571	213.97	417.2	155.285	1580.16	1582.86	1512.72		2205.6	0.550784	0.169228					0.552667	0.243536	0.474849	0.176742	1.79851	1.80158	1.72174		2.51037	5.43894	0.190368	1.0054	0.909727	0.184852	0.00461501
A0A8I5YCJ2	Transcobalamin-2 OS=Rattus norvegicus OX=10116 GN=Tcn2 PE=3 SV=1	Tcn2	48.2868	7.4	4	4	797.241	693.408	527.846	671.596	525.037	3202.09	2258.28	3588.9	2687.01	3336.92	1708.98	2022.14	2175.3	1050.21	1478.9	0.447489	0.389207	0.296278	0.376965	0.294701	1.79732	1.26756	2.01444	1.50821	1.873	0.959242	1.13502	1.22099	0.589478	0.830103	2.6237	0.000262634	4.68821	1.02208e-06	1.78687	0.00464788
A0A8I5Y7E5	40S ribosomal protein S27 OS=Rattus norvegicus OX=10116 GN=ENSRNOG00000070133 PE=3 SV=1	ENSRNOG00000070133	10.0438	9	1	1						294.299		258.883			3683.55	1346.24	4448.13		2287.15						0.143348		0.126097			1.79419	0.655731	2.1666		1.11403					0.094038	0.00489638
A0A0H2UHL3	Adipocyte enhancer-binding protein 1 OS=Rattus norvegicus OX=10116 GN=Aebp1 PE=3 SV=1	Aebp1	127.99	4.5	5	4						484.166	370.272	537.135	1199.74	516.096	1797.64	1496.67	1250.64		1366.86						0.483135	0.369482	0.535991	1.19718	0.514997	1.79381	1.49348	1.24797		1.36395					0.420502	0.00493723
A0A0G2JZE6	Receptor of-activated protein C kinase 1 OS=Rattus norvegicus OX=10116 GN=Rack1 PE=1 SV=2	Rack1	35.5373	16.1	5	5						1063.17	731.298	1331.62	2957.01	691.381	9855.05	3470.62	7442.32		3367.5						0.309561	0.212931	0.387726	0.860986	0.201308	2.86948	1.01054	2.16697		0.980509					0.224548	0.00499105
P21743	Insulin-like growth factor-binding protein 1 OS=Rattus norvegicus OX=10116 GN=Igfbp1 PE=1 SV=2	Igfbp1	29.6839	8.8	3	3	4198.23	1119.81				13425.8	5639.06	14025.3	9668.43	26006.2	1197.63	5250.39	1087.54	2911.35		0.546323	0.145723				1.74712	0.733821	1.82514	1.25817	3.38422	0.15585	0.683242	0.141523	0.378859		0.982213	0.971779	5.17218	0.0250028	5.26585	0.00503286
A0A0A0MY14	40S ribosomal protein S28 OS=Rattus norvegicus OX=10116 GN=Rps28-ps3 PE=3 SV=1	Rps28-ps3	7.86206	13	1	1						1076.09	949.707	1089.33	2379.25	499.16	5787.16	3488.7	3091.18		3018.48						0.453005	0.399801	0.458577	1.0016	0.210133	2.43624	1.46865	1.3013		1.2707					0.311646	0.00504314
A0A8I6ANA7	Eukaryotic translation initiation factor 3 subunit I OS=Rattus norvegicus OX=10116 GN=Eif3i PE=1 SV=1	Eif3i	40.7916	13.2	4	4						222.238	287.841	377.991	708.905	140.219	1841.02	1649.25	894.818		859.523						0.286479	0.371046	0.487254	0.913824	0.180751	2.3732	2.12599	1.15348		1.10798					0.264987	0.0050952
A0A8I6A4T8	Proteasome 26S subunit, non-ATPase 12 OS=Rattus norvegicus OX=10116 GN=Psmd12 PE=1 SV=1	Psmd12	50.4645	8.8	4	1						615.653	420.889	684.349	763.373	322.451	1445.39	1189.49	1405.29		911.231						0.714204	0.488263	0.793896	0.88557	0.374067	1.67677	1.37989	1.63024		1.0571					0.453482	0.00510275
A0A8I6B5U9	Eukaryotic translation initiation factor 3 subunit B OS=Rattus norvegicus OX=10116 GN=Eif3b PE=1 SV=1	Eif3b	90.6133	5.2	4	4						451.268	247.977	712.4	615.906	199.386	2493.05	1323.35	1564.33		936.965						0.475318	0.261192	0.750365	0.648729	0.210011	2.62591	1.39388	1.64769		0.986898					0.281993	0.00559761
A0A8I5ZTX7	Cyclic AMP-dependent transcription factor ATF-6 alpha OS=Rattus norvegicus OX=10116 GN=Atf6 PE=4 SV=1	Atf6	65.8003	1.7	1	1	206.561	246.241	871.982	707.391		1441.97	572.682	1928.81	869.008	246.593	18.0923	43.0276			157.081	0.339113	0.404257	1.43154	1.16133		2.3673	0.940179	3.16656	1.42666	0.404835	0.0297024	0.0706389			0.257882	0.143164	0.0255281	1.99159	0.251819	13.9112	0.00577574
A0A8I6AEG7	Eukaryotic translation elongation factor 1 beta 2 OS=Rattus norvegicus OX=10116 GN=Eef1b2 PE=1 SV=1	Eef1b2	24.699	17.8	3	3							436.721	564.715	354.064	515.701	4246.4	1668.49	7048.48		2328.38							0.203564	0.263225	0.165036	0.240379	1.97933	0.777718	3.28544		1.08531					0.122367	0.00581923
A0A8I5ZM79	Proteasome 26S subunit, non-ATPase 7 OS=Rattus norvegicus OX=10116 GN=Psmd7 PE=1 SV=1	Psmd7	37.1676	9.8	3	3				7.27981			419.644	725.631	1082.71	763.552	2447.13	1397.47	1716.61		1922.69				0.00625013			0.360288	0.622995	0.929565	0.655553	2.101	1.1998	1.47381		1.65074	257.008		102.734		0.399729	0.00588274
Q71UF4	Histone-binding protein RBBP7 OS=Rattus norvegicus OX=10116 GN=Rbbp7 PE=2 SV=1	Rbbp7	47.8201	11.1	4	1						788.086	593.545	1095.34	2661.54	629.759	5542.07	3304.36	4000.36		2521.33						0.335572	0.252735	0.466403	1.1333	0.268155	2.35985	1.40702	1.70338		1.0736					0.300272	0.00598573
A0A8I6ADF3	Transcription intermediary factor 1-beta OS=Rattus norvegicus OX=10116 GN=Trim28 PE=1 SV=1	Trim28	87.946	9.2	7	7						729.995	297.313	726.861	1133.41	545.683	2085.06	1685.59	1913.87		1351.54						0.627543	0.255586	0.624849	0.974342	0.469098	1.79243	1.44903	1.64527		1.16186					0.390362	0.00617953
A0A8L2R623	AP complex subunit beta OS=Rattus norvegicus OX=10116 GN=Ap2b1 PE=1 SV=1	Ap2b1	104.625	11.3	10	0	284.208	463.01		523.215	256.384	363.702	259.031	773.033	811.06	260.466	2628.21	1211.59	2245.89	1072.81	857.788	0.331288	0.539711		0.609889	0.298855	0.423951	0.301941	0.901091	0.945417	0.303614	3.06359	1.4123	2.61794	1.25053	0.999886	4.20027	0.0020519	1.29278	0.60964	0.307785	0.00666626
A0A8I6AG33	Transportin 1 OS=Rattus norvegicus OX=10116 GN=Tnpo1 PE=1 SV=1	Tnpo1	101.268	7.1	6	2						484.789	254.598	601.611	736.965	377.541	1329.74	1184.9	1138.41		813.192						0.630347	0.331041	0.782244	0.958238	0.490897	1.72899	1.54067	1.48022		1.05735					0.439833	0.00679455
Q5FVP9	Cfh protein OS=Rattus norvegicus OX=10116 GN=LOC100361907 PE=1 SV=1	LOC100361907	45.3063	28.8	9	9	1851.84	2195.23	1925.11	2450.33	2577.68	5503.23	5822.29	5901.7	5658.85	6004.11	2754.79	4594.85	3407.68	3401.62	5262.49	0.468331	0.555175	0.486862	0.61969	0.651897	1.39177	1.47246	1.49254	1.43113	1.51845	0.696688	1.16204	0.861804	0.860273	1.33089	1.76556	0.00327457	2.62634	6.18874e-05	1.48754	0.00680185
F1M8H8	Hyaluronan-binding protein 2 OS=Rattus norvegicus OX=10116 GN=Habp2 PE=1 SV=1	Habp2	62.1071	7.9	4	4	1128.42	1623.21	1130.1	1358.84	1846.87	3109.86	3942.18	5254.31	1658.8	3367.82	379.507	738.981	332.686	2328.08	1125.14	0.577199	0.830291	0.578063	0.695064	0.944696	1.59073	2.01648	2.68764	0.848496	1.72268	0.194123	0.377998	0.170173	1.19084	0.575522	0.691984	0.13871	2.44559	0.00416375	3.53417	0.00704516
A0A8I6A8J4	V-type proton ATPase subunit E 1 OS=Rattus norvegicus OX=10116 GN=Atp6v1e1 PE=1 SV=1	Atp6v1e1	29.1768	2.7	1	1						856.116	875.117	1670.69	1027.58	988.986	1887.11	1726.68	1597.07		2029.01						0.608693	0.622202	1.18785	0.7306	0.703162	1.34173	1.22765	1.1355		1.44261					0.598739	0.00735045
A0A8I6AII6	RAB5B, member RAS oncogene family OS=Rattus norvegicus OX=10116 GN=Rab5b PE=1 SV=1	Rab5b	23.4695	12.1	2	2	53.4141					289.512	127.848	382.718	344.451	180.058	806.8	565.475	777.642		475.095	0.133435					0.723236	0.31938	0.956075	0.860479	0.449805	2.01548	1.41262	1.94264		1.18684	12.2861		4.95968		0.403682	0.00772996
A0A8I5ZLK5	ATP-binding cassette subfamily A member 1 OS=Rattus norvegicus OX=10116 GN=Abca1 PE=1 SV=1	Abca1	254.159	0.7	2	2		398.853	1308.65			1055.62		574.229	2227.45	1382.21	361.027	446.592	356.918	348.309			0.471465	1.5469			1.2478		0.678769	2.63296	1.63385	0.426753	0.527895	0.421896	0.411719		0.442998	0.469085	1.53426	0.437837	3.46335	0.00773264
A0A0G2K570	60S ribosomal protein L14 OS=Rattus norvegicus OX=10116 GN=Rpl14 PE=3 SV=1	Rpl14	23.7623	8.7	2	0						294.951	186.585	741.622	928.039	272.625	2637.27	899.592	2569.1		1820.77						0.256465	0.162239	0.644855	0.806948	0.237052	2.29316	0.782213	2.23388		1.58319					0.244623	0.00802474
A0A0G2JUC7	Dynactin subunit 2 OS=Rattus norvegicus OX=10116 GN=Dctn2 PE=1 SV=1	Dctn2	46.2221	4.5	2	1						358.346	365.522	807.199	1096.26	335.786	2220.82	1466.92	1560.58		1179.51						0.343428	0.350306	0.773597	1.05062	0.321807	2.12837	1.40585	1.49561		1.13041					0.368786	0.00825002
A0A8I6AGM6	60S ribosomal protein L8 OS=Rattus norvegicus OX=10116 GN=ENSRNOG00000067742 PE=3 SV=1	ENSRNOG00000067742	15.2809	7.9	1	1						313.845	319.521	602.502	829.47		1602.13	1172.61	1020.85		1639.57						0.334745	0.3408	0.642625	0.884708		1.70883	1.2507	1.08883		1.74876					0.379995	0.00832136
D3ZT94	Pentraxin 3 OS=Rattus norvegicus OX=10116 GN=Ptx3 PE=4 SV=1	Ptx3	42.0509	8.9	3	3	316.059	411.278				1600.84	2005.43	2350.81	2237.48	1833.92	789.637	1491.86	703.8	345.305	1202.49	0.248069	0.322805				1.25647	1.57403	1.84511	1.75616	1.43941	0.619772	1.17093	0.552401	0.271024	0.943811	2.49298	0.118367	5.51518	5.50841e-05	2.21229	0.00888002
A0A8I5ZV45	FAM20C, golgi-associated secretory pathway kinase OS=Rattus norvegicus OX=10116 GN=Fam20c PE=3 SV=1	Fam20c	73.2288	5.4	3	3	1036.94	969.562	597.46	432.826	729.202	1867.93	1406.69	1785.71	1768.85	2450.39	891.591	1696.71	1151.85	1061	936.746	0.828078	0.774268	0.477116	0.345644	0.582322	1.49168	1.12335	1.42603	1.41256	1.95682	0.712002	1.35495	0.919839	0.847291	0.748062	1.52361	0.054858	2.46404	0.000928837	1.61724	0.009182
A0A8I5ZLF1	peptidylprolyl isomerase OS=Rattus norvegicus OX=10116 GN=Fkbp4 PE=1 SV=1	Fkbp4	48.1655	14	6	6						284.06		170.968	486.756	227.359	773.564	549.531	790.848		592.643						0.586335		0.3529	1.00473	0.469297	1.59674	1.1343	1.63241		1.22329					0.431962	0.00934596
E9PU10	Interferon gamma-inducible protein 47 OS=Rattus norvegicus OX=10116 GN=Ifi47 PE=1 SV=4	Ifi47	47.4322	9	4	3						703.016	212.449	560.726	612.343	209.959	1767.09	1022.19	1238.26		1128.3						0.848788	0.256501	0.676993	0.739314	0.253494	2.1335	1.23414	1.49502		1.36226					0.356643	0.00936869
A0A8I5ZY59	Suprabasin OS=Rattus norvegicus OX=10116 GN=Sbsn PE=1 SV=1	Sbsn	67.5797	15.5	4	4	400.552	552.393		1051.45	967.854	2440.95	2740.99	1972.76	2024.7	2218.54	1080.07	1761.11	1879.77	1155.04	1621.39	0.256441	0.353651		0.673156	0.619637	1.56274	1.75483	1.263	1.29625	1.42035	0.691479	1.12749	1.20346	0.739478	1.03804	2.01797	0.0163095	3.06783	0.0112452	1.52026	0.00940751
A0A8I6G807	40S ribosomal protein S12 OS=Rattus norvegicus OX=10116 GN=LOC103692210 PE=1 SV=1	LOC103692210	14.6641	20.5	3	1	20.2126					335.181	305.078	712.194	1674.33	669.874	3837.62	1867.11	3930.43		1545.75	0.0135675					0.224987	0.204781	0.478054	1.12388	0.449647	2.57597	1.25328	2.63827		1.03757	138.291		36.5778		0.264498	0.00949522
A0A8I6AFB2	Ethanolamine kinase 1 OS=Rattus norvegicus OX=10116 GN=Etnk1 PE=1 SV=1	Etnk1	38.2644	6	1	1	1116.4					1671.14	879.987	1730.94	408.498	834.384	15.1233	65.748		433.613	132.91	1.53168					2.29277	1.20732	2.37481	0.56045	1.14476	0.0207488	0.0902048		0.594908	0.18235	0.144974		0.98978		6.82731	0.00972277
Q63570	26S proteasome regulatory subunit 6B OS=Rattus norvegicus OX=10116 GN=Psmc4 PE=1 SV=1	Psmc4	47.4083	6.9	3	3						504.922		599.302	609.541	412.999	1504.96	693.373	1113.04		1011.66						0.62628		0.743344	0.756044	0.512263	1.86667	0.860025	1.38055		1.25482					0.491962	0.00982575
D3ZQU7	Glycoprotein Ib platelet subunit alpha OS=Rattus norvegicus OX=10116 GN=Gp1ba PE=1 SV=1	Gp1ba	78.2717	9.5	6	6	2153.8	1846.14	1724.26	1682.73	1334.61	14864.4	9234.59	14090.5	9870.73	11496.8	6813.91	7366.69	5640.43	6004.96	10792.4	0.307929	0.263943	0.246517	0.24058	0.190809	2.12517	1.32027	2.01452	1.41122	1.6437	0.974186	1.05322	0.806413	0.858529	1.54299	4.18901	6.89731e-06	6.81312	2.7214e-07	1.62642	0.00993164
F7F0E5	FLII, actin-remodeling protein OS=Rattus norvegicus OX=10116 GN=Flii PE=1 SV=1	Flii	144.758	0.6	1	1						665.554		1172.72	1262.26	467.517	2812.7	2781.12	1690.56		1887.41						0.417936		0.73641	0.792638	0.293578	1.76624	1.7464	1.06159		1.1852					0.389024	0.0102695
A0A8I6GLW5	Eukaryotic translation initiation factor 3 subunit D OS=Rattus norvegicus OX=10116 GN=Eif3d PE=1 SV=1	Eif3d	62.8544	13.4	6	6					457.169	12.5548	18.2349	22.1785	118.073	40.2818	221.988	82.5968	305.749		162.631					3.17158	0.0870977	0.126503	0.153862	0.81912	0.279452	1.54003	0.573009	2.12111		1.12824	0.422691		0.0924483		0.218714	0.0104497
A0A8I5ZU41	Alpha-amylase OS=Rattus norvegicus OX=10116 GN=Amy1 PE=1 SV=1	Amy1	60.3747	19.9	11	7	2443.59	1735.14	2419.3	1601.17	3532.47	5119.96	5322.05	7517.32	5567.41	7812.61	1787.38	3127.31	3040.77	3156.57	5656.16	0.612538	0.43495	0.606451	0.401369	0.885492	1.28343	1.33409	1.88438	1.39559	1.9584	0.448045	0.783928	0.762234	0.791263	1.41784	1.42931	0.189252	2.67135	0.000318736	1.86898	0.0104736
A0A0G2K6S9	Myosin-11 OS=Rattus norvegicus OX=10116 GN=Myh11 PE=1 SV=2	Myh11	224.285	3.1	6	2			136.022	226.188	504.197	466.743	157.578	659.072	1526.26	104.881	66.1131	172.59	14.8047	35.9614	37.9718			0.430408	0.715716	1.59541	1.4769	0.498619	2.08547	4.8295	0.33187	0.209199	0.546121	0.046846	0.113791	0.120153	0.226758	0.0332196	2.01836	0.575565	8.90095	0.0108233
Q9QXQ0	Alpha-actinin-4 OS=Rattus norvegicus OX=10116 GN=Actn4 PE=1 SV=2	Actn4	104.915	11.9	12	0	43.7237					859.942	339.41	1069.33	2532.79	638.933	5704.96	3231.33	2869.66	2246.18	1977.29	0.0223562					0.439693	0.173542	0.546755	1.29503	0.32669	2.91698	1.6522	1.46727	1.14849	1.011	73.3214		24.8854		0.339401	0.0115632
A0A096MJY8	Acetyl-CoA acetyltransferase, cytosolic OS=Rattus norvegicus OX=10116 GN=Acat2 PE=1 SV=2	Acat2	101.839	4.1	4	2						617.85	1156.98	504.792	959.529	1079.03	271.192	285.43	265.299	352.285	768.163						0.986893	1.84805	0.806306	1.53266	1.72354	0.433176	0.455918	0.423763	0.562706	1.22699					2.22315	0.0115656
A0A0G2KAM4	Fascin OS=Rattus norvegicus OX=10116 GN=Fscn1 PE=1 SV=2	Fscn1	49.0797	11	5	3		214.769			107.661	679.442	864.808	1102.83	1140.55	1066.53	2521.58	2304.06	3759.83		1107.59		0.158878			0.0796433	0.502625	0.639752	0.815835	0.843733	0.788981	1.86537	1.70446	2.78138		0.81935	15.0313	0.00357381	6.02198	0.000668485	0.40063	0.011721
A0A0G2JZM2	Protein transport protein SEC23 OS=Rattus norvegicus OX=10116 GN=Sec23a PE=1 SV=2	Sec23a	82.9561	10.9	7	6	77.3013	41.4824				959.044	1004.21	796.426	585.095	839.101	597.066	515.326	541.268	591.528	306.695	0.135328	0.0726218				1.67896	1.75804	1.39427	1.0243	1.46898	1.04526	0.902162	0.947579	1.03557	0.536921	8.59338	0.000435753	14.0891	8.06511e-05	1.63953	0.0119616
A0A8I5ZV52	GLOBIN domain-containing protein OS=Rattus norvegicus OX=10116 GN=Hbe1l-ps1 PE=3 SV=1	Hbe1l-ps1	15.4939	8.7	1	1		157.394				1436.54	1704.17	3040.27	1233.6	2141.75	1276.98	1047.93	406.409	855.409	753.386		0.123193				1.12438	1.33386	2.37963	0.965547	1.67636	0.999498	0.820217	0.318098	0.669532	0.589679	5.51498		12.1432		2.20186	0.0124121
A0A8I5ZQC9	Gephyrin OS=Rattus norvegicus OX=10116 GN=Gphn PE=1 SV=1	Gphn	82.6629	1.6	1	1						839.156		623.124	1259.2	444.083	4082.4	2137.62	2085		1370.11						0.522811		0.388218	0.784506	0.276672	2.54341	1.33178	1.299		0.853605					0.327186	0.0125502
P26644	Beta-2-glycoprotein 1 OS=Rattus norvegicus OX=10116 GN=Apoh PE=2 SV=2	Apoh	33.1973	48.1	17	1	10712.4	13052.9	9694.39	10245.5	12324.4	31533.6	31077.1	33655.9	31128	31082.6	17370.4	23766.4	15619.4	16137	32426.1	0.502419	0.612188	0.454672	0.48052	0.57802	1.47894	1.45753	1.57848	1.45992	1.45779	0.814682	1.11466	0.732559	0.756831	1.5208	1.87971	0.00416508	2.82845	9.5326e-08	1.50473	0.0126199
A0A0G2K9V6	threonine--tRNA ligase OS=Rattus norvegicus OX=10116 GN=Tars1 PE=1 SV=1	Tars1	83.389	4	3	3						1361.51	728.723	1357.33	2644.99	1433.84	4644.33	2204.94	5383.18		3192.69						0.533889	0.285755	0.53225	1.03718	0.562252	1.82118	0.864624	2.11091		1.25195					0.390344	0.0126667
F1M078	Uncharacterized protein RGD1305239_predicted OS=Rattus norvegicus OX=10116 GN=Zfp804a PE=4 SV=4	Zfp804a	134.499	1.1	1	1			390.089		438.08	2316.82	1676.26	1252.24	1715.12	2407.59	750.53	1018.38	773.725		1459.32			0.302221		0.339402	1.79496	1.29868	0.970168	1.32879	1.86528	0.581471	0.788985	0.599442		1.13061	2.41614	0.0224817	4.5247	0.000746066	1.87269	0.0127794
F8WFR5	Similar to large subunit ribosomal protein L36a OS=Rattus norvegicus OX=10116 GN=Rpl36al-ps5 PE=3 SV=1	Rpl36al-ps5	12.3328	7.5	1	1						475.505		685.607	743.018		1700.46	1091.66			1515.34						0.459307		0.662253	0.717708		1.64253	1.05448			1.46372					0.442054	0.0128597
D3ZQM0	Splicing factor 3A subunit 1 OS=Rattus norvegicus OX=10116 GN=Sf3a1 PE=1 SV=1	Sf3a1	88.5878	7.6	5	5						567.654	290.698	457.154	780.913	278.135	1668.03	1035.88	968.077		753.471						0.751306	0.384746	0.605056	1.03356	0.368119	2.20769	1.37101	1.28128		0.997239					0.429253	0.0131739
A0A8I5ZYX0	Solute carrier family 25 member 17 OS=Rattus norvegicus OX=10116 GN=Slc25a17 PE=1 SV=1	Slc25a17	39.832	13.2	4	0						1079.38	869.354	2806.3	1526.66	536.483	7507.38	3279.26	4720.43		2395.65						0.392965	0.316501	1.02167	0.555801	0.195314	2.73317	1.19386	1.71854		0.872173					0.304677	0.0133677
Q6AXQ0	SUMO-activating enzyme subunit 1 OS=Rattus norvegicus OX=10116 GN=Sae1 PE=2 SV=1	Sae1	38.5129	8.3	3	1		1359.14				1017.53	792.138	1585.13	1589.54	892.731	2692.18	2114.57	2247.48		1562.85		0.857325				0.641843	0.499668	0.999872	1.00265	0.56312	1.69818	1.33384	1.41768		0.985823	1.58502		0.864819		0.54562	0.0136707
A0A8I5ZP57	Protein kinase domain-containing, cytoplasmic OS=Rattus norvegicus OX=10116 GN=Pkdcc PE=4 SV=1	Pkdcc	54.0336	1.4	1	1						1114.18	476.173	957.205	1788.55	1718.71	234.973	417.183	48.7689	335.98	501.355						1.46737	0.627114	1.26063	2.35549	2.26352	0.309457	0.549425	0.0642281	0.442482	0.660279					3.93615	0.0138604
A0A8I6G7Q9	WAS/WASL-interacting protein family member 1 OS=Rattus norvegicus OX=10116 GN=Wipf1 PE=4 SV=1	Wipf1	50.3965	5.5	2	2						343.501		522.669	690.816	295.958	1340.95	1071.6	1724.61		673.496						0.412391		0.627492	0.829361	0.355313	1.60988	1.28651	2.07048		0.808567					0.385175	0.0140119
A0A8I6AAZ0	RuvB-like helicase OS=Rattus norvegicus OX=10116 GN=Ruvbl2 PE=1 SV=1	Ruvbl2	52.4029	13.7	6	1						506.252	272.143	584.251	852.982	430.306	1404.92	955.998	905.74		976.033						0.661419	0.355556	0.763325	1.11442	0.562195	1.83553	1.24901	1.18335		1.27519					0.498916	0.0140492
A0A140TAB4	Core histone macro-H2A OS=Rattus norvegicus OX=10116 GN=Macroh2a1 PE=1 SV=2	Macroh2a1	39.1985	17.9	6	5						644.511	392.603	970.482	1698.73	369.942	2177.43	1606.52	2323.88		2048.29						0.4742	0.288859	0.714034	1.24985	0.272185	1.60205	1.182	1.7098		1.50703					0.399825	0.0142304
D4A3E2	Aminopeptidase-like 1 OS=Rattus norvegicus OX=10116 GN=Npepl1 PE=3 SV=3	Npepl1	55.9119	9	4	1						316.644	105.824	378.223	223.991	293.293	1250.82	559.943	1043.5		404.067						0.622728	0.208119	0.743834	0.440512	0.576806	2.45993	1.10121	2.0522		0.79466					0.323595	0.0142485
A0A8I6A7W1	G3BP stress granule assembly factor 1 OS=Rattus norvegicus OX=10116 GN=G3bp1 PE=1 SV=1	G3bp1	48.6704	7.3	3	1						738.717	594.044	955.764	1975.71	1529.67	4256.01	1868.6	2673.76		2480.6						0.389416	0.313151	0.503832	1.0415	0.806367	2.24357	0.985037	1.40948		1.30765					0.410952	0.0149252
A0A8I6AM46	Transcription elongation regulator 1 OS=Rattus norvegicus OX=10116 GN=Tcerg1 PE=1 SV=1	Tcerg1	119.64	1.2	1	1						104.587		70.4267	403.129	164.173	832.027	390.688	807.77		501.899						0.255504		0.17205	0.984833	0.401069	2.03262	0.95444	1.97336		1.22612					0.293129	0.0154568
A0A096MK60	Schlafen family member 5 OS=Rattus norvegicus OX=10116 GN=Slfn5 PE=1 SV=2	Slfn5	101.134	7.2	7	3						365.215	167.956	636.971	673.224	270.312	1167.66	1367.87	1824.67		622.23						0.463203	0.213018	0.807872	0.853852	0.342837	1.48094	1.73487	2.31423		0.789176					0.339382	0.015557
A0A8I6A1G8	protein-glutamine gamma-glutamyltransferase OS=Rattus norvegicus OX=10116 GN=Tgm2 PE=1 SV=1	Tgm2	78.1171	7	5	4						1053.61	1001.58	860.554	412.405	446.859	1454	1631.19	1723.4	975.133	1319.7						0.968528	0.920705	0.791064	0.379103	0.410774	1.33659	1.49947	1.58424	0.89639	1.21313					0.531434	0.0158009
P25236	Selenoprotein P OS=Rattus norvegicus OX=10116 GN=Selenop PE=1 SV=2	Selenop	43.0831	13.5	6	2	10716.6	10580.2	4369.07	3774.83	6654.04	36512.5	30726.4	32728.7	31096.4	26233.4	26429	20987.2	21824.9	21132	30127.5	0.512112	0.505599	0.208785	0.180388	0.317977	1.74482	1.46832	1.56401	1.486	1.25362	1.26297	1.00292	1.04295	1.00983	1.43971	3.33845	0.00049421	4.3579	0.00143776	1.30536	0.0164761
A0A0H2UI10	Protein O-GlcNAcase OS=Rattus norvegicus OX=10116 GN=Oga PE=1 SV=2	Oga	107.087	0.7	1	1								227.998	111.821	231.943	606.936	440.598	482.458										0.65088	0.319221	0.662141	1.73266	1.2578	1.3773							0.373703	0.0164878
A0A8I5ZKS5	Protein transport protein SEC23 OS=Rattus norvegicus OX=10116 GN=Sec23b PE=1 SV=1	Sec23b	83.738	5.9	4	4						438.757	451.52	885.95	416.739	388.694	1830.54	1015.19	1213.27		635.413						0.542712	0.558499	1.09586	0.515478	0.480788	2.26425	1.25572	1.50073		0.785962					0.439954	0.0167834
A0A8I5ZLD0	Eukaryotic translation initiation factor 3 subunit L OS=Rattus norvegicus OX=10116 GN=Eif3l PE=1 SV=1	Eif3l	72.7247	4	3	1						236.045	153.532	434.687	667.813	105.744	1466.34	749.846	1357.66		594.324						0.368437	0.239644	0.678493	1.04237	0.165053	2.28877	1.17042	2.11914		0.927667					0.306671	0.0169917
A0A8I6A9C2	Dynein light intermediate chain OS=Rattus norvegicus OX=10116 GN=Dync1li1 PE=1 SV=1	Dync1li1	55.8015	5.6	3	0						309.939		546.815	830.261	348.17	1279.7	813.12	1209.97		981.879						0.392337		0.692187	1.05099	0.440731	1.61991	1.02929	1.53164		1.24291					0.474992	0.0174253
D3ZWR1	5', 3'-nucleotidase, cytosolic OS=Rattus norvegicus OX=10116 GN=Nt5c PE=1 SV=4	Nt5c	29.5651	8.1	2	2						721.467	384.59	948.237	951.609	902.482	1232.57	1264.15	2500.16		1557.75						0.620587	0.330814	0.815647	0.818548	0.77629	1.06023	1.08739	2.15057		1.33993					0.477023	0.0176899
A0A8I6ANC4	Coronin OS=Rattus norvegicus OX=10116 GN=Coro1c PE=1 SV=1	Coro1c	53.1779	11.4	6	3						547.101	305.211	1168.06	1062.66	407.15	2891.42	1366.51	1704.5		1309.49						0.457523	0.255238	0.976813	0.888667	0.340486	2.418	1.14277	1.42542		1.09508					0.383963	0.0180981
A0A8I5ZSA0	RNA helicase OS=Rattus norvegicus OX=10116 GN=Eif4a3 PE=1 SV=1	Eif4a3	43.9228	8.8	4	1						390.452	144.573	545.284	709.474	261.398	1711.65	798.922	2109.92		712.755						0.475875	0.176203	0.664582	0.864693	0.318588	2.08613	0.973711	2.57153		0.868693					0.307682	0.0184651
A0A0G2KAW4	Thimet oligopeptidase OS=Rattus norvegicus OX=10116 GN=Thop1 PE=1 SV=2	Thop1	72.631	6.1	4	4						636.791	611.287	1005.56	500.367	651.705	2215.29	1283.68	1691.42		748.935						0.61328	0.588718	0.968432	0.481893	0.627643	2.1335	1.23629	1.62897		0.721284					0.458734	0.0189923
A0A8I6GJ08	Eukaryotic translation initiation factor 3 subunit A OS=Rattus norvegicus OX=10116 GN=Eif3a PE=1 SV=1	Eif3a	149.351	5.2	7	1						163.995		284.571	442.961	227.204	1335.46	696.739	725.392		406.452						0.306335		0.531564	0.827428	0.424406	2.49457	1.30147	1.355		0.759232					0.353577	0.0192319
Q62609	Noelin OS=Rattus norvegicus OX=10116 GN=Olfm1 PE=1 SV=1	Olfm1	55.4417	3.1	1	1	169.514	19.2039	10.0096	11.9427	7.2279	944.688	528.928	465.516	388.052	612.073	173.648	484.478	294.653	312.898	280.504	0.540619	0.0612454	0.0319229	0.0380879	0.0230514	3.01282	1.68687	1.48464	1.23758	1.95204	0.553801	1.54511	0.939713	0.997901	0.894592	7.09588	0.0017022	13.4891	0.000424128	1.90098	0.0194903
A0A8I6ASF2	phenylalanine--tRNA ligase OS=Rattus norvegicus OX=10116 GN=Farsb PE=1 SV=1	Farsb	63.3527	1.6	1	1						147.905		237.755	303.372		936.859	416.453	1187.35		513.776						0.276571		0.444583	0.567282		1.75185	0.778734	2.22026		0.96072					0.300778	0.0195351
P62909	40S ribosomal protein S3 OS=Rattus norvegicus OX=10116 GN=Rps3 PE=1 SV=1	Rps3	26.6743	38.7	10	0	52.0626		1146.06			583.336	243.619	1157.26	2544.22	122.566	8727.05	2187.24	6379.01		2689.63	0.0221697		0.488022			0.2484	0.103739	0.492795	1.0834	0.052192	3.71622	0.931388	2.71636		1.14532	8.3393	0.305168	1.55277	0.532902	0.186199	0.0196274
G3V7H2	Multiple inositol polyphosphate phosphatase 1 OS=Rattus norvegicus OX=10116 GN=Minpp1 PE=1 SV=1	Minpp1	54.5995	26.8	11	11	1542.83	1261.23	1245.23	1142.02	1736.33	2726.09	2939	2756.13	3275.06	3800.86	1525.91	2172.24	2382.2	2035.69	2906.91	0.691901	0.565611	0.558438	0.512152	0.778677	1.22254	1.31802	1.23602	1.46873	1.70454	0.684312	0.974165	1.06833	0.912928	1.30364	1.59116	0.00829717	2.237	3.78723e-05	1.4059	0.0200124
A0A8I6APJ8	26S proteasome regulatory subunit 4 OS=Rattus norvegicus OX=10116 GN=Psmc1 PE=1 SV=1	Psmc1	49.1814	7	3	3	2.87649					87.718	54.8398	274.412	417.949	99.7201	683.074	325.958	729.196		578.335	0.00883966					0.269563	0.168526	0.843286	1.28439	0.306447	2.09913	1.00169	2.24087		1.77726	201.336		64.9846		0.322768	0.0201868
D3ZRX9	Calponin OS=Rattus norvegicus OX=10116 GN=Cnn2 PE=1 SV=4	Cnn2	48.2947	8.1	2	2						312.283		233.495	129.371		12.0517	32.0863	60.7381								2.4021		1.79606	0.995129		0.0927026	0.24681	0.467201							6.43759	0.0204523
F7EY53	Antithrombin-III OS=Rattus norvegicus OX=10116 GN=Serpinc1 PE=1 SV=1	Serpinc1	52.17	40.2	20	11	18736.7	14188.4	12007.2	11536.2	15329.5	38599.3	38803.9	52869	41090.5	44385.3	24870.3	38099.1	36975.1	23854.2	33186.8	0.63224	0.478765	0.405162	0.38927	0.51727	1.30247	1.30937	1.78398	1.38653	1.49771	0.839208	1.28559	1.24767	0.804921	1.11984	2.18649	0.00036372	3.00493	5.76626e-06	1.37432	0.020603
A0A8I6AH91	Poly(rC)-binding protein 1 OS=Rattus norvegicus OX=10116 GN=Pcbp1 PE=1 SV=1	Pcbp1	37.4978	12.4	3	3						201.068	271.114	464.1	688.199	165.684	1033.09	554.227	1652.01		740.782						0.313609	0.422861	0.723866	1.0734	0.25842	1.61133	0.864438	2.57667		1.15541					0.359822	0.0207379
Q6Q0N1	Cytosolic non-specific dipeptidase OS=Rattus norvegicus OX=10116 GN=Cndp2 PE=1 SV=1	Cndp2	52.6931	19.2	7	7						1051.48	713.419	2356.42	2023.69	636.627	9044.89	2907.94	5406.8		1997.56						0.362042	0.245641	0.811351	0.696788	0.2192	3.1143	1.00125	1.86164		0.68779					0.280274	0.02095
A0A0G2K648	WD repeat domain 61 OS=Rattus norvegicus OX=10116 GN=Skic8 PE=1 SV=2	Skic8	36.1626	4.6	2	2		1323.04				429.512		269.296	303.368	224.298	1035.41	575.771	415.229		582.901		2.30815				0.749319		0.46981	0.529251	0.391307	1.80636	1.00448	0.724403		1.01692	0.493054		0.231754		0.470037	0.0209571
A0A0G2JT63	Cytoplasmic FMR1-interacting protein OS=Rattus norvegicus OX=10116 GN=Cyfip2 PE=3 SV=2	Cyfip2	145.645	5.1	7	1						270.271	208.938	590.726	741.693	377.895	1830.74	721.553	2281.48		706.162						0.314697	0.243282	0.687827	0.86361	0.440012	2.13167	0.840159	2.65651		0.822239					0.31618	0.0211252
A0A0G2JWT2	alpha-mannosidase OS=Rattus norvegicus OX=10116 GN=Man2c1 PE=1 SV=1	Man2c1	104.734	1.3	1	1						475.944	256.252	705.152	393.577	406.576	485.275	47.316	38.5876	185.042	33.3105						1.57231	0.846546	2.32952	1.30021	1.34315	1.60314	0.156312	0.127477	0.6113	0.110043					2.83396	0.0212245
A0A8I5ZLB9	Nuclear autoantigenic sperm protein OS=Rattus norvegicus OX=10116 GN=Nasp PE=1 SV=1	Nasp	80.2787	6.4	4	1			3.76167	28.7742	166.643	301.539	209.321	273.991	770.211	328.983	729.756	672.381	611.976		995.961			0.00886265	0.0677932	0.392618	0.710436	0.493168	0.645534	1.81464	0.775096	1.71933	1.58416	1.44184		2.34652	11.3343	0.0153744	5.67542	0.0240347	0.50073	0.021408
A0A0H2UHQ8	40S ribosomal protein S17 OS=Rattus norvegicus OX=10116 GN=Rps17 PE=3 SV=2	Rps17	15.6962	8	1	1			33.7399			123.357	63.738	316.28	449.188		3279.86	438.575	1475.74		990.799			0.0423438			0.154814	0.0799917	0.396934	0.563735		4.11624	0.550415	1.85206		1.24346	45.8283		7.05814		0.154013	0.0214903
D3ZV30	DNA-directed RNA polymerase subunit beta OS=Rattus norvegicus OX=10116 GN=Polr3b PE=3 SV=1	Polr3b	127.686	0.6	1	1	705.744	846.349	416.08		387.766	3098.85	1474.24	2460.84	2654.66	2862.53	884.336	1424.02	521.137	1482.03	1960.61	0.466515	0.559459	0.27504		0.256324	2.04842	0.97451	1.62668	1.7548	1.89221	0.584569	0.941313	0.344485	0.979662	1.29601	2.12981	0.0573475	4.26195	0.000322229	2.00109	0.0217882
P56574	Isocitrate dehydrogenase [NADP], mitochondrial OS=Rattus norvegicus OX=10116 GN=Idh2 PE=1 SV=2	Idh2	50.9673	15.3	6	1		51.7984				272.96	293.371	544.202	732.252	301.337	1184.74	834.544	1175.64		541.598		0.0873138				0.460114	0.49452	0.917333	1.23432	0.507947	1.99705	1.40675	1.98172		0.912943	18.034		8.27871		0.459062	0.0217926
A0A8I6G7D4	Eukaryotic translation initiation factor 3 subunit C OS=Rattus norvegicus OX=10116 GN=Eif3c PE=1 SV=1	Eif3c	102.748	11.5	10	10	384.703	309.925				546.134	239.234	1176.05	1291.33	365.945	4265.34	1483.49	2292.28		1386.9	0.307957	0.248097				0.437183	0.191508	0.941431	1.03371	0.292941	3.41443	1.18754	1.83498		1.11022	6.78636	0.0099595	2.08381	0.372329	0.307058	0.0219537
M0R8H7	Interferon alpha and beta receptor subunit 2 OS=Rattus norvegicus OX=10116 GN=Ifnar2 PE=1 SV=2	Ifnar2	57.9178	3.7	2	2	325.398	270.186	293.276	402.38	365.935	1494.35	885.778	938.338	794.415	1006.41	225.94	220.774	534.734	778.564	725.079	0.527015	0.437594	0.47499	0.651695	0.592668	2.42024	1.43461	1.51973	1.28663	1.62998	0.365932	0.357565	0.866054	1.26096	1.17434	1.49959	0.363437	3.08916	2.63825e-05	2.06	0.0224753
Q6PCT3	Tumor protein D54 OS=Rattus norvegicus OX=10116 GN=Tpd52l2 PE=1 SV=1	Tpd52l2	23.9918	17.3	3	3	3.07778					23.9853	133.836	388.006	143.884	54.8794	1059.04	350.036	890.492		324.304	0.00912869					0.0711403	0.396959	1.15083	0.426758	0.162772	3.14112	1.03821	2.6412		0.961885	213.131		48.3849		0.22702	0.0225283
A0A8I5ZM91	40S ribosomal protein S9 OS=Rattus norvegicus OX=10116 GN=Rps9 PE=1 SV=1	Rps9	20.7292	17.7	4	0			31.7287	49.6776	37.0563	965.267	253.491	987.309	2285.05	358.867	3570.99	1958	2682.02		3117.89			0.0233623	0.0365784	0.0272852	0.710742	0.186649	0.726972	1.68252	0.264239	2.62938	1.4417	1.97482		2.29575	71.7245	3.10423e-06	24.5646	0.00153264	0.342486	0.0225304
A0A8I6GES0	Citrate synthase OS=Rattus norvegicus OX=10116 GN=Cs PE=1 SV=1	Cs	55.5789	3.4	2	2							187.035	595.554	1539.24	710.311	3264.34	2444.3	2577.79		1594.41							0.115874	0.368965	0.953608	0.44006	2.02236	1.51432	1.59702		0.987787					0.306871	0.0228027
Q6AYT9	Acyl-coenzyme A synthetase ACSM5, mitochondrial OS=Rattus norvegicus OX=10116 GN=Acsm5 PE=2 SV=1	Acsm5	64.623	1.2	1	1	3218.7	2396.54	4458.44	3846.21	4418.25	10593.7	9925.59	13425.6	7514.69	10693.5	5341.68	5003.4	5728.48	6130.87	11060.1	0.465329	0.346468	0.644558	0.556047	0.638748	1.53154	1.43495	1.94095	1.0864	1.54596	0.772248	0.723343	0.828168	0.886342	1.59896	1.81395	0.0140355	2.84397	0.000104092	1.56783	0.0228621
P19945	60S acidic ribosomal protein P0 OS=Rattus norvegicus OX=10116 GN=Rplp0 PE=1 SV=2	Rplp0	34.2155	16.1	5	4						647.719	462.836	1128.59	2126.95	558.13	3498.51	2228.2	3111.4		1370.03						0.385232	0.275272	0.67123	1.26501	0.331949	2.08074	1.32523	1.85051		0.814828					0.385906	0.0229312
F7F0X7	DNA replication licensing factor MCM7 OS=Rattus norvegicus OX=10116 GN=Mcm7 PE=1 SV=1	Mcm7	80.9605	4.6	3	3						186.159		361.324	565.365	165.574	1202.12	753.76	1044.04		481.099						0.312909		0.607339	0.950307	0.278308	2.02061	1.26697	1.75489		0.808666					0.367256	0.0231133
A0A0G2JU89	E3 ubiquitin-protein ligase UBR4 OS=Rattus norvegicus OX=10116 GN=Ubr4 PE=1 SV=2	Ubr4	573.892	0.5	3	3						113.788		168.683	293.394	92.0218	682.971	356.151	282.41		355.319						0.388232		0.575528	1.00103	0.313969	2.33022	1.21515	0.963552		1.21231					0.398298	0.0231288
A0A8I6AN81	RNA helicase OS=Rattus norvegicus OX=10116 GN=Rig1 PE=1 SV=1	Rig1	101.151	6.1	5	3						195.393		292.994	296.696		916.368	733.352	976.302		341.6						0.36447		0.546527	0.553434		1.70932	1.36794	1.82112		0.637194					0.352733	0.0240174
A0A8I5ZTT2	ADP-ribosylation factor-like protein 8B OS=Rattus norvegicus OX=10116 GN=Arl8b PE=1 SV=1	Arl8b	20.5108	5.1	1	1						380.238	174.823	1300.83	1185.94	335.331	5934.75	1642.28	2771.43		1177.82						0.229621	0.105573	0.785554	0.716176	0.202502	3.58392	0.991753	1.67363		0.71127					0.234397	0.0241543
A0A0G2K6L6	40S ribosomal protein S20 OS=Rattus norvegicus OX=10116 GN=RGD1562259 PE=3 SV=1	RGD1562259	13.3767	25.2	3	1	249.883					609.333	323.507	1296.94	2870.63	319.136	5804.75	2003	2771.3		3721.98	0.125126					0.305117	0.161993	0.649429	1.43744	0.159804	2.90667	1.00298	1.3877		1.86374	14.3077		4.33766		0.303169	0.024215
A0A0G2K999	Sidekick cell adhesion molecule 2 OS=Rattus norvegicus OX=10116 GN=Sdk2 PE=1 SV=1	Sdk2	239.879	0.3	1	1	301.839	23.0552				383.993	365.604	229.598	363.757	321.014	18.4413	223.397	14.1266	122.742	161.253	1.43231	0.109403				1.82216	1.7349	1.08951	1.72613	1.52331	0.0875095	1.06009	0.0670348	0.582449	0.765195	0.664784	0.840235	2.04863	0.479852	3.08164	0.024439
A0A8I6APP3	Pleckstrin homology domain-containing O2 OS=Rattus norvegicus OX=10116 GN=Plekho2 PE=1 SV=1	Plekho2	53.9793	6.9	4	4						515.2	205.907	639.975	790.438	375.04	1370.22	790.367	1037.29		997.186						0.689834	0.275702	0.856903	1.05837	0.502164	1.83467	1.05827	1.38889		1.3352					0.481816	0.0246995
D3ZN69	Serine/threonine-protein phosphatase with EF-hands OS=Rattus norvegicus OX=10116 GN=Ppef2 PE=3 SV=1	Ppef2	86.5462	1.5	1	1								255.51	470.797	262.704	1634.32	1020.45	1133.17		466.891								0.341079	0.628466	0.350684	2.18165	1.3622	1.51267		0.623252					0.309925	0.0248713
A0A8I6G6Q3	Plasminogen activator inhibitor 1 RNA-binding protein OS=Rattus norvegicus OX=10116 GN=Serbp1 PE=1 SV=1	Serbp1	47.0734	11.6	3	1			1284.13	17.4939	5.11492	122.57	98.2029	562.044	1001.94	358.573	1790.94	863.187	2047.82		1101			1.66535	0.0226874	0.00663341	0.158958	0.127357	0.7289	1.2994	0.465024	2.32263	1.11944	2.65576		1.42786	3.33059	0.0658673	0.984131	0.228875	0.295482	0.0249301
A0A0G2K2C7	ubiquitinyl hydrolase 1 OS=Rattus norvegicus OX=10116 GN=Usp9x PE=1 SV=2	Usp9x	290.791	0.8	2	2			92.5583			395.279	118.721	562.755	352.696	303.988	1137.57	543.695	927.365		667.936			0.181396			0.774666	0.232669	1.10289	0.691214	0.595755	2.22942	1.06553	1.81745		1.30902	8.85002		3.74562		0.423233	0.0249963
A0A0G2KA79	40S ribosomal protein S18 OS=Rattus norvegicus OX=10116 GN=RGD1562404 PE=1 SV=2	RGD1562404	17.6705	28.9	5	1						341.358		489.492	1125.62	168.177	2575.6	1065.28	1668.89		1264.15						0.313944		0.450182	1.03522	0.154671	2.36876	0.979732	1.53486		1.16263					0.323193	0.0252478
A0A8I6AJ53	Transportin 2 OS=Rattus norvegicus OX=10116 GN=Tnpo2 PE=1 SV=1	Tnpo2	99.1545	0.9	1	1						2433.03	1324.56	2680.11	4050.7	1597.49	8764.73	4098.15	9990.33		3121.1						0.575331	0.313216	0.63376	0.957858	0.377754	2.07257	0.96908	2.36239		0.738038					0.372241	0.0252864
A0A8I5ZYB5	BUB3 mitotic checkpoint protein OS=Rattus norvegicus OX=10116 GN=Bub3 PE=1 SV=1	Bub3	36.7663	2.2	1	1						1021.66	370.231	1709.98	2911.27	934.075	5870.93	3232.4	4881.93		2254.97						0.396549	0.143702	0.663712	1.12998	0.362553	2.27875	1.25463	1.89488		0.875246					0.342222	0.0255107
Q6AY63	ADP-sugar pyrophosphatase OS=Rattus norvegicus OX=10116 GN=Nudt5 PE=2 SV=1	Nudt5	24.1175	21	4	1						421.086	263.903	175.715	522.208	310.905	549.809	524.746	646.645		626.745						0.937655	0.587647	0.391274	1.16283	0.692307	1.22429	1.16848	1.43992		1.3956					0.577123	0.0260802
G3V8X9	Serine (or cysteine) peptidase inhibitor, clade A (alpha-1 antiproteinase, antitrypsin), member 16 OS=Rattus norvegicus OX=10116 GN=Serpina16 PE=1 SV=1	Serpina16	47.182	1.7	1	1	175.874	394.795				544.486	521.395	631.694	589.504	809.992	32.6877	49.8112	24.4006	430.178	559.043	0.44302	0.994476				1.37154	1.31337	1.59121	1.48494	2.04034	0.0823391	0.125473	0.0614642	1.0836	1.40821	0.768306	0.426862	2.17083	0.275679	2.82548	0.0261284
A0A096MIX2	RNA helicase OS=Rattus norvegicus OX=10116 GN=Ddx17 PE=3 SV=2	Ddx17	72.3387	3.9	3	3						953.98		355.831	588.969	138.303	1907.38	1012.13	2009.8		1298.76						0.923375		0.344416	0.570074	0.133866	1.84619	0.979662	1.94532		1.2571					0.327081	0.0262226
A0A0G2K8K3	Heparin cofactor 2 OS=Rattus norvegicus OX=10116 GN=Serpind1 PE=1 SV=2	Serpind1	60.1431	20.9	12	12	2343.97	2539.68	1124.91	1264.32	1670.18	7248.18	5475.64	9363.46	6835.17	9311.17	3526.44	5258.57	2546.36	4793.96	6930.06	0.500619	0.542418	0.240256	0.270031	0.356714	1.54805	1.16947	1.99983	1.45984	1.98866	0.753168	1.12311	0.543846	1.02388	1.48011	2.57802	0.00402149	4.27523	5.32117e-05	1.65834	0.0263827
A0A8I6ATA8	Protein SEC13 homolog OS=Rattus norvegicus OX=10116 GN=Sec13 PE=1 SV=1	Sec13	35.2052	2.8	1	1						407.631	118.258	270.771	510.164	126.769	789.046	516.681	1341.81		513.164						0.798529	0.231662	0.530427	0.999385	0.248333	1.5457	1.01215	2.62855		1.00526					0.362854	0.0265322
A0A8I6A819	methionine adenosyltransferase OS=Rattus norvegicus OX=10116 GN=Mat2a PE=1 SV=1	Mat2a	40.3048	6.6	2	0						1350.75	931.747	2025.99	1916.56	672.407	4600.85	3244.98	2359.42		1913.21						0.639292	0.440984	0.958876	0.907086	0.318242	2.17753	1.53581	1.11669		0.9055					0.455335	0.0271435
A0A8I6AAZ2	DNA replication licensing factor MCM4 OS=Rattus norvegicus OX=10116 GN=Mcm4 PE=1 SV=1	Mcm4	90.9677	1	1	1						394.487		399.853	1541.36	294.469	2434.06	1607.37	1050.35		2174.96						0.318877		0.323214	1.24593	0.238029	1.96753	1.29929	0.849034		1.75809					0.361946	0.0272037
A0A0G2K8K9	Rbmx-like 1B OS=Rattus norvegicus OX=10116 GN=Rbmxl1b PE=4 SV=2	Rbmxl1b	42.6242	4.1	2	1						530.93	220.737	372.876	672.228	124.645	1193.96	603.096	1313.7		810.844						0.817792	0.340001	0.574342	1.03543	0.191991	1.83906	0.928948	2.02349		1.24894					0.391966	0.0273208
A0A0G2K804	Aryl hydrocarbon receptor nuclear translocator OS=Rattus norvegicus OX=10116 GN=Arnt PE=1 SV=2	Arnt	87.8829	2.8	1	1	3836.32	1834.36	2222.56		3169.94	6740.75	7130.28	10529.1	7621.63	8644.98	3012.6	7807.07	5707.23	3265.68	5417.43	0.698056	0.33378	0.404417		0.576802	1.22655	1.29743	1.91588	1.38683	1.57304	0.548172	1.42058	1.03849	0.594224	0.985756	1.82299	0.0546314	2.9407	0.000358079	1.61312	0.0275105
A0A8I6AA32	Coatomer subunit beta' OS=Rattus norvegicus OX=10116 GN=Copb2 PE=1 SV=1	Copb2	101.469	10.7	9	5			63.1221	817.494		469.407	181.957	922.823	1227.02	415.095	2079.45	1700.76	1691		1051.98			0.0653801	0.846737		0.486199	0.188466	0.955834	1.27091	0.429944	2.15383	1.7616	1.75149		1.08961	3.70376	0.368614	1.46093	0.383257	0.394446	0.0280193
A0A0G2K943	AP-2 complex subunit alpha OS=Rattus norvegicus OX=10116 GN=Ap2a2 PE=1 SV=2	Ap2a2	103.162	7.2	7	7						291.122	216.882	712.078	960.976	277.304	3104.71	1165.34	2192.58		591.808						0.275428	0.205191	0.673692	0.909173	0.262356	2.93734	1.10253	2.07439		0.559906					0.278787	0.0281793
Q66HG3	Beta-Ala-His dipeptidase OS=Rattus norvegicus OX=10116 GN=Cndp1 PE=1 SV=1	Cndp1	54.9277	7.7	3	3						344.466		305.061	466.458	244.588	1392.43	674.334	1775.68		509.317						0.482417		0.427231	0.653264	0.34254	1.95007	0.944389	2.4868		0.713287					0.312649	0.0282254
A0A8I5YBE8	WAS/WASL-interacting protein family member 3-like OS=Rattus norvegicus OX=10116 GN=Pura PE=1 SV=1	Pura	34.8837	8.4	3	1					138.303	920.633	253.106	904.436	1530.06	289.685	2807.33	2030.86	1897.38		1400.88					0.113617	0.756311	0.20793	0.743006	1.25696	0.23798	2.30626	1.66837	1.55872		1.15084	14.7077		5.6368		0.383255	0.0285579
B1H267	Sorting nexin-5 OS=Rattus norvegicus OX=10116 GN=Snx5 PE=1 SV=1	Snx5	46.7934	18.3	8	1						344.843		416.791	1236.76	259.222	3249.53	862.273	3640.48		1264.11						0.2447		0.295753	0.877599	0.183944	2.30586	0.611867	2.58327		0.897007					0.25039	0.0286161
D3ZBN0	Histone H1.5 OS=Rattus norvegicus OX=10116 GN=H1-5 PE=1 SV=1	H1-5	22.6492	9.5	2	2						467.265		985.241	1677.45	41.6265	5625.48	2151.61	18380.4		5907.88						0.106085		0.223683	0.380839	0.00945063	1.27718	0.488489	4.17298		1.34129					0.0989098	0.0286434
A0A8I6GEL5	40S ribosomal protein S7 OS=Rattus norvegicus OX=10116 GN=Rps7-ps23 PE=3 SV=1	Rps7-ps23	23.954	14.3	2	1			324.451			161.217		317.974	486.431		1449.66	465.097	1374.65		1223.37			0.447298			0.222259		0.438369	0.670609		1.99855	0.641198	1.89514		1.68658	3.47725		0.992058		0.2853	0.0289367
A0A8I6APN0	Receptor activity-modifying protein 2 OS=Rattus norvegicus OX=10116 GN=Ramp2 PE=4 SV=1	Ramp2	13.2271	5.6	1	1	589.914	322.244	2361	1684.05	2060.8	1406.59	647.069	1404.09	1129.34	1223.77	468.407	496.139	677.851		943.247	0.535781	0.292673	2.14434	1.52951	1.87169	1.27751	0.587691	1.27525	1.02571	1.11147	0.425424	0.450611	0.615648		0.85669	0.460538	0.263721	0.827993	0.953338	1.79788	0.0290752
A0A8I6AG28	Nucleophosmin OS=Rattus norvegicus OX=10116 GN=Npm1 PE=1 SV=1	Npm1	29.5247	23.5	4	0			601.538			807.001	276.397	1083.65	1535.97	653.939	5324.6	2064.57	1695.65		1550.44			0.385756			0.517516	0.177248	0.694925	0.984989	0.41936	3.41457	1.32397	1.08739		0.99427	4.42003		1.4486		0.327736	0.0292734
A0A8I5ZM45	Aminopeptidase OS=Rattus norvegicus OX=10116 GN=Trhde PE=3 SV=1	Trhde	114.047	0.8	1	1	465.53	51.8885	556.703	160.715	568.017	1059.09	987.783	434.506	689.203	857.578	340.994	362.849	460.637	718.272	421.469	0.858359	0.0956736	1.02647	0.296331	1.04733	1.95278	1.82131	0.801155	1.27077	1.58123	0.628736	0.669033	0.849338	1.32437	0.777118	1.2781	0.307473	2.23432	0.0605531	1.74816	0.0294054
A0A8I6G2K3	SET nuclear proto-oncogene OS=Rattus norvegicus OX=10116 GN=Setsip PE=1 SV=1	Setsip	33.3818	11.1	3	1						496.336	192.599	1098.18	2438.19		8704.29	1871.59	5410.51		3743.67						0.165754	0.0643195	0.366742	0.814244		2.90684	0.625025	1.80686		1.25022					0.214156	0.0299621
A0A8I6G2G4	N-acetyl-D-glucosamine kinase OS=Rattus norvegicus OX=10116 GN=Nagk PE=1 SV=1	Nagk	34.4004	6.6	2	1						66.8058	95.4353	309.554	406.513	135.214	888.747	450.94	542.379		330.792						0.186355	0.266217	0.863503	1.13397	0.377179	2.47916	1.2579	1.51297		0.922745					0.366412	0.02997
A0A8I5ZY35	Chaperonin-containing TCP1 subunit 6A OS=Rattus norvegicus OX=10116 GN=Cct6a PE=1 SV=1	Cct6a	53.8432	8.1	3	1						210.05	68.7117	173.445	189.168	110.245	502.646	313.925	533.882		166.72						0.833242	0.27257	0.688035	0.750402	0.437329	1.99393	1.2453	2.11784		0.661355					0.396327	0.0301024
Q8R3Z7	EH-domain-containing 4 OS=Rattus norvegicus OX=10116 GN=Ehd4 PE=1 SV=1	Ehd4	61.4676	8.1	4	4						315.903	320.807	918.281	1491.06	491.164	2114.24	1334.94	2982.51		1055.39						0.257896	0.2619	0.749665	1.21727	0.400975	1.72602	1.08982	2.43486		0.861597					0.377954	0.0305013
A0A8I5ZJP8	Y box-binding protein 2 OS=Rattus norvegicus OX=10116 GN=Ybx2 PE=4 SV=1	Ybx2	31.4681	6.7	2	0								561.193	1156.35	558.612	3004.78	1783.33	2807.72		1070.93								0.358986	0.739698	0.357334	1.9221	1.14077	1.79605		0.685059					0.350174	0.0310307
Q5I0M1	Beta-2-glycoprotein 1 OS=Rattus norvegicus OX=10116 GN=Apoh PE=1 SV=1	Apoh	38.4574	15.1	4	4	22790.8	16604.8	13594.5	15522.3	14043.7	39410	43780.6	46214.9	30276.4	39686.8	21164.1	28528.6	30128.5	21341	40035.4	0.807951	0.588654	0.481936	0.550279	0.497858	1.39711	1.55205	1.63835	1.07332	1.40693	0.750284	1.01136	1.06808	0.756554	1.41928	1.71032	0.00818677	2.41494	6.47736e-05	1.41198	0.0313036
A0A8I6AJK7	IQ motif-containing GTPase-activating protein 1 OS=Rattus norvegicus OX=10116 GN=Iqgap1 PE=1 SV=1	Iqgap1	186.717	12	19	19	168.735					423.35	242.841	701.815	1236.6	257.332	4907.29	1027.87	4039.61	598.545	1401.52	0.123694					0.310342	0.178018	0.514476	0.906508	0.188641	3.59736	0.753491	2.9613	0.438772	1.02741	14.1936		3.39223		0.238996	0.031343
F7F6J0	G1 to S phase transition 1 OS=Rattus norvegicus OX=10116 GN=Gspt1 PE=1 SV=1	Gspt1	65.769	5.9	3	2						247.181		204.069	500.805		853.389	798.549	1155.75	557.346	400.392						0.419176		0.346064	0.849276		1.4472	1.3542	1.95994	0.94516	0.678994					0.421402	0.0317608
A0A8I6A7C3	GDP-L-fucose synthase OS=Rattus norvegicus OX=10116 GN=Gfus PE=1 SV=1	Gfus	32.5108	16.8	4	1						454.616	259.488	1090	1203.72	562.678	2033.63	1274.05	2443.1		1086.73						0.393114	0.224384	0.942541	1.04088	0.486558	1.75852	1.1017	2.11259		0.939717					0.417754	0.0321709
A0A0U1RRV7	Serine and arginine-rich-splicing factor 3 OS=Rattus norvegicus OX=10116 GN=Srsf3 PE=4 SV=2	Srsf3	21.3214	4.9	1	1						1022.42		1442.47	1783.49	571.841	4846.18	1774.18	3728.49		2094.25						0.473798		0.668457	0.826487	0.264997	2.24577	0.822173	1.72782		0.970497					0.387381	0.0325629
A0A8I6GFV5	Retinol-binding protein 4 OS=Rattus norvegicus OX=10116 GN=Rbp4 PE=1 SV=1	Rbp4	28.2148	28.3	7	7	8922.33	10044.1	4342.16	7212.34	8547.23	30121.9	20501.1	29905.1	25517.1	32634	13473.3	16021.9	26969.1	15264.9	23187.9	0.490841	0.552551	0.238874	0.39677	0.470206	1.65709	1.12782	1.64516	1.40377	1.79528	0.741203	0.881406	1.48364	0.839761	1.27563	2.42953	0.0020023	3.54968	5.94634e-05	1.46106	0.0328316
A0A8J8XL70	Serpin family F member 1 OS=Rattus norvegicus OX=10116 GN=Serpinf1 PE=1 SV=1	Serpinf1	45.7683	31.4	12	8	8471.32	8775.76	5337.59	7560.46	7263.07	20635.5	14076.1	20001.3	14987.8	16473.2	12192.1	8303.33	15955.7	8218.95	14311.4	0.69603	0.721044	0.438553	0.621192	0.596757	1.69547	1.15653	1.64337	1.23144	1.35349	1.00174	0.682228	1.31097	0.675295	1.17587	1.5767	0.0289555	2.30361	9.33441e-05	1.46103	0.0328926
A0A0G2K3I3	Desmocollin 2 OS=Rattus norvegicus OX=10116 GN=Dsc2 PE=1 SV=2	Dsc2	94.0179	2	2	2	245.7					861.871	1242.23		2734.45	1646.96	2258.53	4396.45	2832.23		5010.61	0.104164					0.365388	0.526639		1.15927	0.698225	0.957498	1.86387	1.20072		2.12424	14.7516		6.59902		0.447344	0.0331893
D3Z9F7	Complement C3d receptor 2 OS=Rattus norvegicus OX=10116 GN=Cr2 PE=4 SV=3	Cr2	155.261	2.1	3	3				27.4677	57.2778			249.183	495.627	207.947	1023.99	421.831	1465.27		1070.81				0.0492509	0.102702			0.446797	0.888681	0.372858	1.83605	0.756362	2.6273		1.92	23.4932	0.00243685	7.49505	0.0195015	0.31903	0.0334408
A0A8I6AC42	Ig-like domain-containing protein OS=Rattus norvegicus OX=10116 GN=ENSRNOG00000065690 PE=1 SV=1	ENSRNOG00000065690	11.2427	27.5	3	1	4140.32	2151.4	6673.46	3102.54	1732.99	17529.2	22348.3	17037.8	13824.2	14943	19137	11889.3	8010.15	6495.88	8216.8	0.394988	0.205245	0.63665	0.295983	0.165328	1.67229	2.13203	1.62541	1.31883	1.42557	1.82568	1.13424	0.76417	0.619708	0.783885	3.01949	0.00567017	4.81342	0.000164592	1.59412	0.0337893
G3V8Q8	RCG40648, isoform CRA_b OS=Rattus norvegicus OX=10116 GN=Sec23ip PE=1 SV=1	Sec23ip	110.943	2.3	2	2						304.568	300.189	337.944		423.609	424.033	677.018	500.317		411.895						0.720962	0.710597	0.799968		1.00275	1.00375	1.60261	1.18433		0.975023					0.678655	0.0349257
A0A8L2QNC9	C-C motif chemokine OS=Rattus norvegicus OX=10116 GN=Ccl6 PE=3 SV=1	Ccl6	13.1762	6.8	1	1	657.181	496.916				1250.62	1373.81	595.028	1349.35	2041.19	543.194	337.13	734.984	840.68		0.707332	0.534837				1.34606	1.47864	0.640436	1.45232	2.19696	0.584646	0.362857	0.791073	0.904835		1.06403	0.964837	2.29097	0.0761502	2.1531	0.0352639
A0A8I6A6K6	Serine/threonine-protein phosphatase 2A 56 kDa regulatory subunit OS=Rattus norvegicus OX=10116 GN=Ppp2r5d PE=1 SV=1	Ppp2r5d	77.6746	3.7	2	2						425.599	527.221	526.993	429.2	672.822	711.054	652.334	650.963		620.028						0.734323	0.909662	0.909269	0.740538	1.16088	1.22684	1.12553	1.12316		1.06979					0.784044	0.0352925
D3ZRE7	Switching B-cell complex subunit SWAP70 OS=Rattus norvegicus OX=10116 GN=Swap70 PE=4 SV=2	Swap70	68.7635	6.3	4	1		840.938				937.753	134.128	336.996	284.982	240.231	1385.84	636.947	810.319		736.045		1.32553				1.47813	0.211419	0.531189	0.449203	0.378664	2.18443	1.00399	1.27726		1.16019	1.06106		0.459984		0.433513	0.0357941
A0A0G2K2T6	Interleukin enhancer-binding factor 3 OS=Rattus norvegicus OX=10116 GN=Ilf3 PE=1 SV=2	Ilf3	96.5055	1.8	2	2						432.933	231.626	868.877	1206.39	511.878	1740.73	1497.42	1566.93		887.407						0.435634	0.233071	0.874298	1.21392	0.515072	1.75159	1.50676	1.57671		0.892944					0.456981	0.0360161
A0A8I5Y9H0	Ribosomal protein OS=Rattus norvegicus OX=10116 GN=ENSRNOG00000067865 PE=3 SV=1	ENSRNOG00000067865	23.0741	8	2	0						1719.97	703.062	4812.19	9282.43	1853.42	12227.8	6818.09	11388.5		9079.96						0.26742	0.109312	0.748197	1.44323	0.288169	1.90118	1.06007	1.77067		1.41175					0.371937	0.036043
A0A8I5ZVJ3	Acidic leucine-rich nuclear phosphoprotein 32 family member A OS=Rattus norvegicus OX=10116 GN=Anp32a PE=1 SV=1	Anp32a	28.9209	9.8	3	3	262.946					2639.22	388.185	3882.67	4205.92	1977.85	10006.7	4722	11165.3		6792.12	0.0571089					0.573208	0.0843094	0.843271	0.913476	0.429567	2.17335	1.02556	2.42498		1.47517	31.0769		9.95933		0.320474	0.036209
Q6AYK3	Inositol-3-phosphate synthase 1 OS=Rattus norvegicus OX=10116 GN=Isyna1 PE=1 SV=2	Isyna1	60.8835	2.9	2	2						630.142	465.614	1095.47	991.12	935.294	1722.91	1300.43	1019.6		1382.95						0.594254	0.439096	1.03308	0.934673	0.882027	1.62478	1.22637	0.961535		1.30418					0.607109	0.036578
A0A8I6A9F9	Treacle ribosome biogenesis factor 1 OS=Rattus norvegicus OX=10116 GN=Tcof1 PE=1 SV=1	Tcof1	139.727	0.7	1	1								320.133	442.272		1150.14	540.411	866.136		1033.46								0.441304	0.609674		1.58547	0.744959	1.19397		1.42462					0.424721	0.0366806
D3ZPP2	ADP-ribosylation factor-like GTPase 8A OS=Rattus norvegicus OX=10116 GN=Arl8a PE=1 SV=1	Arl8a	21.3898	4.8	1	1						345.853		804.979	659.216	192.194	3930.44	1016.27	2013.65		790.946						0.283674		0.660256	0.540699	0.157641	3.2238	0.833557	1.65163		0.648746					0.258311	0.0369084
A0A8L2Q3K4	RNA-splicing ligase RtcB homolog OS=Rattus norvegicus OX=10116 GN=Rtcb PE=1 SV=1	Rtcb	53.6525	11	4	1						413.428		330.703	286.902		1303.17	706.634	1891.18		481.99						0.534538		0.42758	0.370948		1.68492	0.913637	2.44519		0.623185					0.313648	0.0369142
P04961	Proliferating cell nuclear antigen OS=Rattus norvegicus OX=10116 GN=Pcna PE=1 SV=1	Pcna	28.7488	16.5	5	5						643.826	192.777	708.007	1130.35	548.411	2822.77	1375.57	1032.47		1252.77						0.596937	0.178737	0.656443	1.04803	0.508471	2.61719	1.27539	0.957275		1.16154					0.397727	0.0369253
D3ZV67	RCG32020 OS=Rattus norvegicus OX=10116 GN=Tal2 PE=4 SV=1	Tal2	12.085	6.5	1	1	714.899	775.995				1682.29	1370.91	2371.88	1859.57	1247.99	185.157	713.083	491.62	1228.41	1389.6	0.611399	0.66365				1.43873	1.17244	2.02849	1.59035	1.06731	0.158351	0.609846	0.420445	1.05057	1.18842	1.07529	0.820775	2.28927	0.00854006	2.12897	0.0376088
M0RC77	Kynurenine formamidase OS=Rattus norvegicus OX=10116 GN=Afmid PE=1 SV=1	Afmid	34.3693	6.2	2	1						616.7		637.473	764.199	241.709	2869.25	714.235	4670.3		1340.75						0.416175		0.430194	0.515714	0.163116	1.93629	0.481996	3.15172		0.904794					0.235559	0.0381127
A0A8I5ZMR4	LSM7 homolog, U6 small nuclear RNA and mRNA degradation-associated OS=Rattus norvegicus OX=10116 GN=Lsm7 PE=1 SV=1	Lsm7	15.9422	11.3	2	1						1761.12	843.773	1605.54	2748.64	1438.78	4414.02	2906.76	3302.99		1994.68						0.75418	0.361336	0.687556	1.17708	0.61614	1.89026	1.24479	1.41447		0.854201					0.532417	0.0382863
M0R6T4	MMS19 nucleotide excision repair protein OS=Rattus norvegicus OX=10116 GN=Mms19 PE=1 SV=1	Mms19	112.932	2	2	1					1.20707	47.3712	6.53577	27.1477	32.1359	39.336	72.103	63.9374	143.488		55.7938					0.0246816	0.968627	0.133641	0.555104	0.657101	0.804325	1.47433	1.30736	2.93398		1.14085	69.4499		25.2723		0.363893	0.038331
O35543	Hematopoietic prostaglandin D synthase OS=Rattus norvegicus OX=10116 GN=Hpgds PE=1 SV=3	Hpgds	23.297	25.6	5	5		45.2449				2173.4	770.479	5696.69	8059.78	800.58	22428.7	5005.92	18836.6		7995.89		0.00630036				0.302647	0.107289	0.793265	1.12232	0.111481	3.1232	0.697075	2.62299		1.11343	299.851		77.3608		0.257997	0.0383377
D3ZU74	Cytoplasmic dynein 1 intermediate chain 2 OS=Rattus norvegicus OX=10116 GN=Dync1i2 PE=1 SV=1	Dync1i2	68.3632	3.3	2	2						401.89		683.912	993.524	503.247	1146.15	1083.53	1555.04		839.074						0.44615		0.75923	1.10294	0.558669	1.27238	1.20286	1.72629		0.931481					0.55854	0.0384925
Q6AYE5	Out at first protein homolog OS=Rattus norvegicus OX=10116 GN=Oaf PE=2 SV=1	Oaf	31.7755	10.3	3	3	1178.96	1623.72	554.644	1158.32	743.125	4328.05	3387.02	3936.46	2955.1	3547.33	1911.95	1521.83	3604.63	3072.74	2328.46	0.493257	0.679336	0.232054	0.484619	0.310911	1.81078	1.41707	1.64695	1.23636	1.48414	0.799928	0.636707	1.50812	1.28558	0.974187	2.3655	0.007045	3.45213	0.000191045	1.45937	0.0386561
F1LPS6	Interferon-induced protein with tetratricopeptide repeats 1 OS=Rattus norvegicus OX=10116 GN=Ifit1 PE=1 SV=2	Ifit1	56.5803	2.5	1	1						344.75		490.991			27.6603	73.6764	9.51863								1.821		2.59345			0.146104	0.389165	0.0502782							11.3085	0.0387911
M0R9X8	Cytoplasmic dynein 1 heavy chain 1 OS=Rattus norvegicus OX=10116 GN=Dync1h1 PE=1 SV=3	Dync1h1	532.206	6.6	28	1			870.633			343.109	239.979	435.128	520.856	216.836	947.421	706.631	846.014	298.193	619.918			1.58435			0.62438	0.436707	0.791832	0.947838	0.394591	1.72409	1.28591	1.53955	0.542642	1.12811	0.785217		0.403363		0.513697	0.038807
A0A0G2K9X1	Secreted phosphoprotein 24 OS=Rattus norvegicus OX=10116 GN=Spp2 PE=1 SV=2	Spp2	24.4526	10.1	2	2	699.06	2078.15	605.267	734.716	627.419	3107.31	2968.74	3429.17	944.673	1510.2	489.595	1228.34	661.924	2006.4	253.681	0.491266	1.46042	0.425353	0.516323	0.44092	2.18367	2.08629	2.40986	0.663871	1.0613	0.344064	0.86322	0.465169	1.41	0.178275	0.977939	0.753585	2.52078	0.0244709	2.57764	0.0388228
A0A0G2JT48	Microtubule-associated protein RP/EB family member 1 OS=Rattus norvegicus OX=10116 GN=Mapre1 PE=1 SV=2	Mapre1	29.1055	6.5	2	1						785.98	285.385	1531.16	2128.57	1183.56	2806.6	2184.98	3436.95		2491.09						0.420203	0.152574	0.818595	1.13798	0.632759	1.50047	1.16814	1.83747		1.33179					0.433323	0.039044
A0A140TAH5	AP-2 complex subunit mu OS=Rattus norvegicus OX=10116 GN=Ap2m1 PE=1 SV=2	Ap2m1	49.3894	20.3	8	1						206.463	162.331	612.776	975.54	205.908	3353.16	1236	1504.42		460.789						0.213156	0.167594	0.632642	1.00717	0.212584	3.46187	1.27607	1.55319		0.475728					0.264009	0.0391136
A0A0G2K8N9	NIMA-related kinase 9 OS=Rattus norvegicus OX=10116 GN=Nek9 PE=1 SV=2	Nek9	102.208	1.7	1	1						785.182	978.419	876.912	828.493		538.447	592.048	731.737		803.803						1.02386	1.27584	1.14348	1.08034		0.702127	0.772022	0.954174		1.04815					1.30119	0.03921
A0A8I6A1B6	Ena/VASP-like protein OS=Rattus norvegicus OX=10116 GN=Evl PE=1 SV=1	Evl	45.1103	16	5	1						255.564	43.1694	503.254	766.929	74.174	1297.95	654.631	1273.71		936.028						0.396196	0.0669247	0.780185	1.18895	0.11499	2.01218	1.01486	1.9746		1.4511					0.315804	0.0394877
A0A0H2UHQ0	4F2 cell-surface antigen heavy chain OS=Rattus norvegicus OX=10116 GN=Slc3a2 PE=1 SV=1	Slc3a2	61.8753	1.8	1	1	505.364	456.825				2435.03	2319.76	2149.96	2910.48	3317.18	1845.37	3179.25	696.594	488.891	727.247	0.288341	0.260646				1.38933	1.32356	1.22668	1.6606	1.89265	1.05289	1.81396	0.397449	0.278942	0.414939	2.88399	0.225105	5.45938	5.88312e-05	1.893	0.039513
A0A8I6A0F4	Ig-like domain-containing protein OS=Rattus norvegicus OX=10116 GN=ENSRNOG00000064697 PE=4 SV=1	ENSRNOG00000064697	13.3912	7.5	1	1	1837.04	864.534	565.308	711.396	1756.7	20685.1	3926.69	11831.6	15438.6	12429.9	5252.06	1539.2	6854.52	7879.94	1891.84	0.294824	0.138748	0.0907257	0.114171	0.28193	3.31973	0.63019	1.89884	2.47773	1.99486	0.842897	0.247025	1.10008	1.26464	0.30362	4.08329	0.0128796	11.214	0.000189865	2.74631	0.0395561
A0A8I6AH71	Beta-ureidopropionase OS=Rattus norvegicus OX=10116 GN=Upb1 PE=1 SV=1	Upb1	41.1212	8.1	2	1								291.197	1149.62	490.191	2908.29		5538.11										0.140303	0.553903	0.236182	1.40126		2.66835							0.152412	0.0395834
Q3MID7	Lipopolysaccharide-binding protein OS=Rattus norvegicus OX=10116 GN=Lbp PE=1 SV=1	Lbp	53.4981	15.4	8	1	1126.38	741.254	1062.17	1253.66	644.996	7451.82	4592.44	16804.6	1359.93	5250.23	246.139	1866.4	1499.65	4151.33	611.375	0.347203	0.228489	0.32741	0.386437	0.198818	2.29699	1.4156	5.17996	0.419193	1.61836	0.0758715	0.57531	0.462261	1.27963	0.188454	1.73448	0.732033	7.34375	0.00367201	4.23397	0.0400749
D3ZMI0	Angiopoietin-like 8 OS=Rattus norvegicus OX=10116 GN=Angptl8 PE=4 SV=2	Angptl8	22.3535	4	1	1					407.322	935.119	991.05	1354.31	312.878	541.945	229.954			430.387	186.441					0.680205	1.5616	1.655	2.26162	0.522489	0.905017	0.384011			0.718723	0.311346	0.692967		2.03048		2.93013	0.0400841
A0A8L2Q4Y0	Transcription elongation factor OS=Rattus norvegicus OX=10116 GN=Tcea1 PE=1 SV=1	Tcea1	34.0187	2.6	1	1						294.006		801.624	775.612	128.594	1523.26	1464.4	1541.09		845.851						0.318947		0.869625	0.841406	0.139502	1.65248	1.58863	1.67181		0.917604					0.37209	0.0401154
A0A8I5ZU19	T-complex protein 1 subunit theta OS=Rattus norvegicus OX=10116 GN=Cct8 PE=1 SV=1	Cct8	54.0502	8.1	4	1			27.85			510.396	127.404	998.878	552.757	453.467	2020	985.159	1432.14		870.206			0.0349073			0.639734	0.15969	1.252	0.692829	0.568378	2.53188	1.23481	1.79506		1.09072	47.6438		18.9796		0.398364	0.0402472
A0A8I6AFL1	Ig-like domain-containing protein OS=Rattus norvegicus OX=10116 GN=ENSRNOG00000066785 PE=1 SV=1	ENSRNOG00000066785	16.617	10.2	1	1	931.978	715.998	1863.43	2565.55		15347.1	3826.46	5281.36	3394.68	1962.5	1803.38	1769.96	500.295	2409.94	2295.05	0.292106	0.224412	0.584048	0.804111		4.81017	1.19931	1.65531	1.06398	0.615097	0.565226	0.554751	0.156805	0.755337	0.719327	1.15566	0.737972	3.9246	0.0327576	3.39599	0.0404121
A0A8I6AKF9	AP complex subunit sigma OS=Rattus norvegicus OX=10116 GN=Ap2s1 PE=1 SV=1	Ap2s1	19.9851	10.2	2	1						1198.69	493.682	3026.77	2432.99		14203.2	5396.82	4068.55		3233.84						0.281593	0.115974	0.71104	0.571551		3.33658	1.2678	0.955772		0.759685					0.265855	0.0404257
M0RCL7	Ig-like domain-containing protein OS=Rattus norvegicus OX=10116 GN=ENSRNOG00000069838 PE=1 SV=1	ENSRNOG00000069838	17.4276	9	1	1	5172.43	2978.42	4273.61	7384.3		9960.13	17542.6	14366.6	9378.69	9552.73	4501.44	7013.26	13536.3	2073.21	4344.92	0.6461	0.37204	0.533826	0.922389		1.24414	2.19129	1.79457	1.17151	1.19325	0.562284	0.876042	1.69085	0.25897	0.542734	1.27092	0.795104	2.45551	0.00416762	1.93207	0.0406376
P14408	Fumarate hydratase, mitochondrial OS=Rattus norvegicus OX=10116 GN=Fh PE=1 SV=2	Fh	54.4648	5.9	3	3						1510.02	1227.8	2832.05	3197.72	2413.61	5863.78	3730.67	4292.04	2708.9	2770.82						0.49432	0.401933	0.927098	1.0468	0.79012	1.91957	1.22127	1.40504	0.886786	0.907055					0.577356	0.0406625
B0BNN3	Carbonic anhydrase 1 OS=Rattus norvegicus OX=10116 GN=Ca1 PE=1 SV=1	Ca1	28.2996	26.8	6	6	528.729	1168.24	199.999	53.6201	203.829	11252.9	5717.58	11285.7	8605.35	9565.49	7268.92	7440.78	3288.07	5214.72	6029.72	0.101909	0.22517	0.0385485	0.0103349	0.0392867	2.16892	1.10203	2.17525	1.65862	1.84369	1.40104	1.43416	0.633755	1.0051	1.16219	13.5732	0.000482428	21.5497	0.000169267	1.58767	0.0406915
A0A8L2Q3T3	Protein AMBP OS=Rattus norvegicus OX=10116 GN=Ambp PE=1 SV=1	Ambp	40.0184	31.9	11	1	3991.79	3060.49	5520.14	4736.69	5549.24	9368.73	8017.25	10467.1	6392.5	9981.85	4676.65	8496.89	5514.86	6675.31	6652.98	0.604191	0.463231	0.83552	0.716938	0.839925	1.41804	1.21348	1.58428	0.967559	1.51084	0.70785	1.28608	0.834721	1.01037	1.00698	1.40066	0.0535007	1.93485	0.00161744	1.38139	0.0407994
A0A8I5ZZT3	Dynein regulatory complex subunit 4 OS=Rattus norvegicus OX=10116 GN=Gas8 PE=3 SV=1	Gas8	52.8837	2.7	1	1	347.754					1779.26	1057.15	1340.43	2278.2	884.676	519.514	586.285	336.476		1387.69	0.330645					1.69173	1.00514	1.27449	2.16611	0.841152	0.493955	0.557441	0.319922		1.31942	2.03446		4.22121		2.07486	0.0409068
A0A8I6AT75	Adenylosuccinate synthetase isozyme 2 OS=Rattus norvegicus OX=10116 GN=Adss PE=1 SV=1	Adss	49.5577	4.4	2	1						545.997		662.371	677.343		1914.74	1398.22	842.103								0.542311		0.6579	0.672771		1.90181	1.38879	0.836419							0.453834	0.0410346
A0A8L2Q2C9	Protein S100 OS=Rattus norvegicus OX=10116 GN=S100g PE=3 SV=1	S100g	9.16637	15	1	1									839.422	569.049	222.301		149.103											1.88647	1.27885	0.499589		0.335086							3.79229	0.0410352
A0A8I5ZSW2	60S ribosomal protein L27 OS=Rattus norvegicus OX=10116 GN=Rpl27-l1 PE=3 SV=1	Rpl27-l1	15.7416	12.5	2	1			39.0555	7.86537		51.6118		18.1391	647.057	17.4143	491.765	369.905	747.219		581.759			0.131421	0.0264668		0.173672		0.0610377	2.17733	0.0585986	1.65478	1.24472	2.51437		1.9576	23.344	0.136976	7.82404	0.435873	0.335162	0.0411332
A0A8I5ZT08	Tubulin beta chain OS=Rattus norvegicus OX=10116 GN=Tubb6 PE=1 SV=1	Tubb6	49.725	4.5	2	2	1.32582					203.067	71.6692	280.927	384.544	182.383	820.699	400.489	642.718	220.006	497.769	0.00393569					0.602801	0.212749	0.833928	1.14151	0.5414	2.43623	1.18885	1.9079	0.653083	1.47762	389.445		169.342		0.434829	0.0413386
D3ZN59	Similar to High mobility group protein 2 (HMG-2) OS=Rattus norvegicus OX=10116 GN=Hmgb2-ps6 PE=3 SV=2	Hmgb2-ps6	24.0166	11.5	2	2						2408.42		9283.86	5360.75	2355.51	15817.2	9892.38	14022.8		6753.2						0.292398		1.12712	0.650832	0.285974	1.92032	1.201	1.70247		0.819884					0.417517	0.0418872
P09656	Serine protease inhibitor Kazal-type 1-like OS=Rattus norvegicus OX=10116 GN=Spink1l PE=1 SV=2	Spink1l	8.56512	13.9	1	1		354.911	120.181		216.648	5708.25	5763.55	5599.04	2200.45	3214.85	656.672	1097.45		3414.49			0.137725	0.046637		0.0840714	2.21511	2.23658	2.17274	0.853894	1.24754	0.254825	0.425869		1.32501		7.47189	0.0324248	19.504	0.000132844	2.61031	0.0422643
A0A8I5ZSE6	Coatomer subunit delta OS=Rattus norvegicus OX=10116 GN=Arcn1 PE=1 SV=1	Arcn1	56.4213	13.7	7	7						721.697	469.58	1140.16	1452.93	669.608	3137.23	1670.17	2223.54		932.647						0.523071	0.340342	0.826366	1.05305	0.485318	2.2738	1.2105	1.61158		0.675964					0.447434	0.0426003
A0A8I6AJ69	Dipeptidyl peptidase 2 OS=Rattus norvegicus OX=10116 GN=Dpp7 PE=1 SV=1	Dpp7	53.7679	10.2	6	6	150.401	475.175	76.4754	99.4205	121.146	526.369	502.839	508.011	1165.61	293.384	4144.36	1553.8	4950.76	399.471	1499.98	0.137	0.432837	0.0696616	0.0905623	0.110352	0.47947	0.458037	0.462748	1.06176	0.267244	3.7751	1.41536	4.50966	0.363879	1.36633	13.6008	0.0018023	3.24752	0.0093579	0.238773	0.0426154
A0A8I5ZS69	Sorting nexin OS=Rattus norvegicus OX=10116 GN=Snx6 PE=1 SV=1	Snx6	46.4936	4.7	2	2								359.631	337.331	213.478	1199.48	444.109	1025.81		490.558								0.618471	0.58012	0.367126	2.06278	0.763751	1.76412		0.84363					0.384158	0.0427566
A0A0G2K4X8	S-phase kinase-associated protein 1 OS=Rattus norvegicus OX=10116 GN=Skp1 PE=1 SV=1	Skp1	18.9313	4.8	1	1						1891.2	764.853	1946.02	2590.94	1001.3	6343.53	2654.85	2438.52		2898.08						0.755496	0.305543	0.777395	1.03503	0.399999	2.53411	1.06056	0.974139		1.15772					0.457304	0.0428044
A0A8I6ACG3	Target of myb1 membrane-trafficking protein OS=Rattus norvegicus OX=10116 GN=Tom1 PE=1 SV=1	Tom1	50.4829	3.7	2	2						221.907	157.414	313.078	351.508	147.791	376.138	293.187	514.946		403.07						0.718652	0.509789	1.01391	1.13837	0.478624	1.21814	0.949495	1.66767		1.30535					0.600601	0.0429632
A0A096MK10	p-selectin OS=Rattus norvegicus OX=10116 GN=Selp PE=1 SV=2	Selp	81.3818	1.2	1	1						668.955	586.346	1473.67	669.529	1501.08	16.5297	407.299		260.967	355.738						1.01355	0.888386	2.23279	1.01442	2.27432	0.0250445	0.617108		0.395397	0.538987					3.76697	0.0436902
F1LNG5	Phosphatidylinositol 3-kinase regulatory subunit alpha OS=Rattus norvegicus OX=10116 GN=Pik3r1 PE=1 SV=2	Pik3r1	83.5161	2.9	2	0						506.845		504.037	851.947		1131.92	781.664	1403.43		965.911						0.577295		0.574097	0.970366		1.28926	0.890314	1.5985		1.10017					0.579924	0.0437499
A0A8I5Y9M2	N-acetylglucosamine-1-phosphate transferase subunit gamma OS=Rattus norvegicus OX=10116 GN=Gnptg PE=1 SV=1	Gnptg	34.2697	23.3	6	6	967.018	625.451	695.425	677.762	1061.73	2664.64	1968.7	4398.55	1753.28	2954.29	987.733	2174.3	1075.73	1498.18	2151.63	0.56541	0.365698	0.406611	0.396283	0.620789	1.558	1.15109	2.57181	1.02513	1.72736	0.577522	1.2713	0.628976	0.875977	1.25805	1.95848	0.0116458	3.41151	0.000264872	1.74191	0.0438529
A0A8I6A4U1	N-acetylglucosamine-6-phosphate deacetylase OS=Rattus norvegicus OX=10116 GN=Amdhd2 PE=3 SV=1	Amdhd2	41.3163	6.5	2	2						460.819	353.295	746.661	747.786	398.001	1394.43	793.847	1109.81		605.904						0.627386	0.480996	1.01655	1.01808	0.541862	1.89846	1.08079	1.51097		0.824913					0.554624	0.0440673
A0A8I6AKK6	Procathepsin L OS=Rattus norvegicus OX=10116 GN=Ctsl PE=1 SV=1	Ctsl	34.0674	10	3	3	307.118	252.07	53.506	96.7926	56.7987	2727.54	535.509	1053.39	324.344	512.609	144.949	374.596	329.651	373.747	285.463	0.620183	0.509021	0.108048	0.19546	0.114697	5.5079	1.08139	2.12717	0.654969	1.03514	0.292705	0.756446	0.665686	0.754731	0.576453	1.96847	0.0613211	6.72516	0.00719836	3.41645	0.0440839
A0A8I5ZQJ6	Apoptosis inhibitor 5 OS=Rattus norvegicus OX=10116 GN=Api5 PE=1 SV=1	Api5	57.2064	7.9	4	4						80.929	61.0296	235.244	353.083	99.6368	725.765	144.475	761.974		567.432						0.240418	0.181302	0.698844	1.04891	0.295993	2.15604	0.429194	2.26361		1.68568					0.301839	0.0446924
A0A8L2R5F2	Phosphatidylinositol transfer protein alpha isoform OS=Rattus norvegicus OX=10116 GN=Pitpna PE=1 SV=1	Pitpna	34.0939	10.3	3	3	27.0467					285.155	228.394		378.006	168.622	599.349	333.556	1250.07		460.91	0.0652408					0.687838	0.550921		0.911809	0.406742	1.44572	0.804588	3.01535		1.11179	24.4381		9.79951		0.400993	0.0450458
A0A8I5ZP79	Eukaryotic translation initiation factor 3 subunit H OS=Rattus norvegicus OX=10116 GN=Eif3h PE=1 SV=1	Eif3h	39.5999	5.1	2	2								875.968	978.243	359.278	2258.62	1161.33	1736.17		1328.01								0.704994	0.787307	0.289154	1.81778	0.934659	1.3973		1.06881					0.45516	0.0452574
A0A8I6GHP5	Aspartate--tRNA ligase, cytoplasmic OS=Rattus norvegicus OX=10116 GN=Dars1 PE=1 SV=1	Dars1	53.5033	13.2	5	4						889.359	427.468	715.285	859.545	603.676	1534.02	818.846	1560.69		871.371						0.966664	0.464624	0.777459	0.934259	0.656149	1.66736	0.890022	1.69635		0.947112					0.58439	0.0454096
A0A8I5ZQS1	Abl interactor 1 OS=Rattus norvegicus OX=10116 GN=Abi1 PE=1 SV=1	Abi1	43.1744	2.3	1	1						292.599	240.311	393.296	286.116	281.424	442.833	321.74	771.947		416.229						0.764079	0.627537	1.02703	0.747149	0.734895	1.15639	0.840175	2.01582		1.08692					0.611957	0.0455023
A0A0G2K968	Helix-destabilizing protein OS=Rattus norvegicus OX=10116 GN=Hnrnpa1 PE=1 SV=1	Hnrnpa1	28.8976	11.6	3	1	122.271		158.26	8.90954	148.781	945.647	651.886	349.199	1321.79	396.327	2225.54	945.669	4061.42		1103.03	0.127788		0.165402	0.00931156	0.155494	0.988317	0.681301	0.364956	1.38143	0.414211	2.32597	0.98834	4.24468		1.1528	19.0216	0.00601187	6.6904	0.0136179	0.351727	0.0458127
A0A8I5Y5L3	LUC7-like 2 pre-mRNA-splicing factor OS=Rattus norvegicus OX=10116 GN=Luc7l2 PE=1 SV=1	Luc7l2	37.1483	2.3	1	1						880.081	677.126	1692.03	2775.05	599.175	4518.91	2134.48	2861.73		1961.17						0.437615	0.336697	0.841352	1.37988	0.297936	2.247	1.06136	1.42298		0.97518					0.461714	0.0459498
A0A0H2UHU0	40S ribosomal protein S25 OS=Rattus norvegicus OX=10116 GN=Rps25 PE=3 SV=2	Rps25	15.5271	19.7	3	0		282.887					369.811	842.149	1706.81		4434.93	1462.05	2844.99		2921.31		0.152244					0.199025	0.453227	0.918568		2.38679	0.786843	1.53112		1.57219	10.3074		3.43926		0.33367	0.0464008
A0A8I5ZU65	Proteasome 26S subunit, ATPase 6 OS=Rattus norvegicus OX=10116 GN=Psmc6 PE=1 SV=1	Psmc6	44.173	27	8	8						174.761	281.246	571.868	486.725	203.683	1536.71	552.056	1263.76	332.711	582.825						0.291933	0.469812	0.955287	0.813059	0.340246	2.56702	0.922192	2.11108	0.555784	0.973591					0.402591	0.0466934
G3V843	Prothrombin OS=Rattus norvegicus OX=10116 GN=F2 PE=1 SV=1	F2	70.3857	39.5	24	3	30271.5	28508.8	26320.3	27012.4	31875.2	63347.2	58547	73799.2	62073	57621.4	44916.5	56317.5	57581.7	42734.1	59911.9	0.629924	0.593243	0.547703	0.562105	0.663294	1.3182	1.21831	1.5357	1.29168	1.19905	0.934673	1.17192	1.19822	0.88926	1.24671	1.81585	6.56729e-05	2.19037	7.04491e-07	1.20625	0.0469011
A0A8I6A828	Protein diaphanous homolog 1 OS=Rattus norvegicus OX=10116 GN=Diaph1 PE=1 SV=1	Diaph1	139.394	6.8	9	9						250.439	125.624	555.678	330.212	216.867	812.393	631.889	413.582		443.581						0.596242	0.299084	1.32295	0.786165	0.516314	1.93413	1.50439	0.984649		1.05607					0.51405	0.0470638
A0A8I5ZVN9	40S ribosomal protein S11 OS=Rattus norvegicus OX=10116 GN=Rps11 PE=1 SV=1	Rps11	22.6188	8.1	2	1						89.4577	44.645	553.507	938.773	150.994	1368.37	942.77	624.836		1089.55						0.138744	0.0692421	0.858462	1.45599	0.234183	2.12227	1.46219	0.969089		1.68983					0.353221	0.0471726
A0A0G2JZ52	Heterogeneous nuclear ribonucleoprotein U OS=Rattus norvegicus OX=10116 GN=Hnrnpu PE=1 SV=1	Hnrnpu	87.9319	4.5	4	4	116.818					819.922	763.907	1005.41	2672.78	745.265	4853.45	2378.6	4179.08		1133.55	0.062574					0.439194	0.409189	0.538552	1.43168	0.399204	2.59977	1.2741	2.23854		0.607192	26.8466		10.2849		0.383097	0.0472981
D3ZD73	RNA helicase OS=Rattus norvegicus OX=10116 GN=Ddx6 PE=1 SV=1	Ddx6	54.2446	10.1	4	0						172.851	64.4117	216.551	331.125		515.203	341.158	479.308		349.457						0.559826	0.208615	0.701362	1.07244		1.66863	1.10494	1.55237		1.13182					0.465804	0.0474572
A0A0G2JTW5	26S proteasome non-ATPase regulatory subunit 1 OS=Rattus norvegicus OX=10116 GN=Psmd1 PE=1 SV=2	Psmd1	104.193	5.4	5	5						300.793	90.3262	233.055	391.483	288.367	1267.4	275.765	816.95		518.876						0.647174	0.194342	0.501432	0.842298	0.620438	2.72688	0.593325	1.75772		1.11639					0.362356	0.0476323
M0R4M9	Olfactory receptor OS=Rattus norvegicus OX=10116 GN=Or51a42 PE=3 SV=1	Or51a42	35.5117	3.5	1	1	1028.62	1203.13				9709.09	10148	13922.2	12661.9	11905.6	11561.2	9862.85	3972.88	4669.07	7659.54	0.125564	0.146867				1.18519	1.23877	1.69949	1.54564	1.45332	1.41127	1.20396	0.48497	0.569954	0.935002	6.76158	0.00336342	10.4576	6.61734e-06	1.54661	0.047928
A0A8I5Y5J6	Heat shock transcription factor 1 OS=Rattus norvegicus OX=10116 GN=Hsf1 PE=3 SV=1	Hsf1	55.3592	1.6	1	1	1187.25	1254.91				38369.7	19641.2	31606.4	14813.4	25364.2	27063.8	15834.2	6420.76	8130.43	11731.9	0.0707332	0.0747646				2.28597	1.17017	1.88303	0.882543	1.51114	1.6124	0.943363	0.382533	0.484391	0.698959	11.3311	0.00289709	21.259	0.000128045	1.87616	0.0488633
A0A8I5ZRS1	Leukemia inhibitory factor receptor OS=Rattus norvegicus OX=10116 GN=Lifr PE=1 SV=1	Lifr	81.2602	9.2	7	7	331.769	301.112	393.199	550.294	579.081	1466.2	1005.96	1036.41	1377.65	1574.59	510.43	1237.29	647.941	651.447	1201.51	0.386831	0.351086	0.458456	0.641624	0.675189	1.70953	1.17292	1.20842	1.60629	1.83591	0.595143	1.44264	0.755477	0.759564	1.40092	1.9711	0.0194789	2.99742	0.000118429	1.52069	0.0490479
A0A8I5ZZD3	5-oxoprolinase OS=Rattus norvegicus OX=10116 GN=Oplah PE=1 SV=1	Oplah	148.746	4.6	7	7		126.041				315.921	182.257	271.768	457.223		834.3	390.445	998.906		430.097		0.283101				0.709588	0.409367	0.610417	1.02696		1.87391	0.876976	2.24364		0.966038	5.26365		2.43406		0.462429	0.0492076
A0A0G2K583	S-methyl-5'-thioadenosine phosphorylase OS=Rattus norvegicus OX=10116 GN=Mtap PE=1 SV=1	Mtap	31.0889	9.2	2	2						97.8107	134.183	172.106	294.282	140.593	568.67	204.239	931.977		217.067						0.318841	0.437406	0.561028	0.959292	0.458302	1.85374	0.665773	3.03803		0.707589					0.349217	0.049366
A0A8L2R003	Platelet-activating factor acetylhydrolase IB subunit alpha2 OS=Rattus norvegicus OX=10116 GN=Pafah1b2 PE=1 SV=1	Pafah1b2	24.0159	4.2	1	1	21.7873	31.7055				394.455	648.157	989.736	1069.16	610.844	1755.91	983.359	2281.28		892.382	0.0247614	0.0360335				0.448301	0.736635	1.12484	1.21511	0.694228	1.9956	1.11759	2.59269		1.0142	55.2685	0.000384781	27.7597	0.000148	0.502269	0.0502136
A0A8I6AX70	Vascular endothelial growth factor receptor 3 OS=Rattus norvegicus OX=10116 GN=Flt4 PE=3 SV=1	Flt4	152.723	12.4	12	0	720.903	628.783	441.459	830.25	811.191	1794.06	1910.57	2120.23	1785.71	1720.05	620.264	1492.2	696.227	939.419	1900.96	0.587301	0.512253	0.359645	0.676383	0.660856	1.46157	1.55649	1.7273	1.45477	1.40128	0.505313	1.21565	0.567198	0.76532	1.54866	1.64572	0.117781	2.71825	2.95403e-05	1.65171	0.0505042
A0A8I5ZXF5	Zinc-alpha-2-glycoprotein OS=Rattus norvegicus OX=10116 GN=Azgp1 PE=1 SV=1	Azgp1	33.9733	32.2	9	9	7626.61	7661.87	4872.15	5076.64	4907.07	22071.3	14468.7	25318.3	16919.6	24708.1	10497.3	14672.6	17084.1	9320.82	18620.2	0.561261	0.563856	0.358553	0.373602	0.361123	1.62428	1.06479	1.86324	1.24515	1.81833	0.772519	1.07979	1.25726	0.685942	1.37031	2.32863	0.0012959	3.43301	4.17774e-05	1.47427	0.0508446
O55004	Ribonuclease 4 OS=Rattus norvegicus OX=10116 GN=Rnase4 PE=1 SV=1	Rnase4	16.9033	35.4	4	4	3165.43	2851.22	1849.65	2447.37	2266.29	5304.6	4456.93	5210.3	5960.37	4895.9	2571.12	3925.27	6147.58	3201.72	2825.08	0.831858	0.749284	0.486078	0.643155	0.59557	1.39402	1.17126	1.36924	1.56635	1.28661	0.675676	1.03154	1.61555	0.841395	0.742417	1.48417	0.080987	2.05311	0.000113526	1.38334	0.050948
F7F5Q9	Hematopoietic cell-specific Lyn substrate 1 OS=Rattus norvegicus OX=10116 GN=Hcls1 PE=1 SV=1	Hcls1	47.9594	14.7	6	6						1166.61	490.361	4290.51	3167.04	960.361	5567.43	2569.64	7866.7		4726.11						0.340839	0.143265	1.25353	0.925291	0.280582	1.6266	0.750752	2.29836		1.38079					0.388806	0.0509784
P28480	T-complex protein 1 subunit alpha OS=Rattus norvegicus OX=10116 GN=Tcp1 PE=1 SV=1	Tcp1	60.3596	7.2	4	2	352.782	250.805	485.088			292.77	165.696	467.784	250.752	401.086	1487.67	379.237	1248.38	336.053	561.976	0.686543	0.488088	0.944023			0.569755	0.322458	0.910347	0.487985	0.780547	2.89513	0.738028	2.42946	0.653988	1.09365	2.21185	0.18297	0.869729	0.572937	0.393213	0.0512409
A0A0G2K8T0	ceramidase OS=Rattus norvegicus OX=10116 GN=Asah1 PE=1 SV=1	Asah1	48.2825	12.9	5	5						456.497		489.512	1141.32	375.676	3652.38	1123.42	5748.43		755.425						0.26574		0.284959	0.664394	0.218692	2.12616	0.653974	3.34633		0.439755					0.218358	0.0514737
A0A8I5Y747	Nucleolin OS=Rattus norvegicus OX=10116 GN=Ncl PE=1 SV=1	Ncl	81.0078	12.6	10	10						943.174	250.334	1077.19	1849.52	486.532	3380.9	1503.98	1479.91		2200.04						0.644461	0.171051	0.736035	1.26376	0.332442	2.31013	1.02765	1.01121		1.50326					0.430295	0.0526075
A0A0G2K472	Cytoplasmic FMR1-interacting protein OS=Rattus norvegicus OX=10116 GN=Cyfip1 PE=1 SV=1	Cyfip1	144.933	4.1	5	0								361.035	315.154	123.855	1012.39	534.549	1356.41		392.595								0.617006	0.538595	0.211666	1.73016	0.91354	2.31809		0.670941					0.323648	0.0526336
A0A8L2QHU7	Twinfilin-1 OS=Rattus norvegicus OX=10116 GN=Twf1 PE=1 SV=1	Twf1	39.8032	4.6	2	0						863.36	519.352	769.106	1206.82	403.159	3370.93	719.712	1594.75		1651.91						0.700078	0.42113	0.62365	0.978581	0.326913	2.7334	0.583598	1.29315		1.3395					0.410156	0.0529562
A0A0G2K8D8	Anion exchange protein OS=Rattus norvegicus OX=10116 GN=Slc4a1 PE=1 SV=1	Slc4a1	103.159	7.6	6	6	54.2324	16.8446			11.7313	761.608	948.934	1411.56	1471.98	665.199	753.498	673.996	390.344	111.973	583.658	0.0897481	0.0278758			0.0194139	1.26037	1.57037	2.33597	2.43594	1.10082	1.24695	1.11538	0.645972	0.185301	0.965884	18.2117	0.00215545	38.1069	7.4954e-05	2.09244	0.0531085
A0A8I5ZKM4	PHD finger protein 24 OS=Rattus norvegicus OX=10116 GN=Phf24 PE=4 SV=1	Phf24	46.4271	1.9	1	1	3417.39	1829.8				14004.4		17825.9	6444.81	13553.1	4819.31	12639.2	876.802	2854.92	3880.45	0.457615	0.245024				1.8753		2.38703	0.86301	1.81486	0.645342	1.69249	0.11741	0.382296	0.519622	1.91117	0.647159	4.93867	0.0143287	2.5841	0.0531771
D4A0J7	Olfactomedin-like 2B OS=Rattus norvegicus OX=10116 GN=Olfml2b PE=4 SV=2	Olfml2b	83.7055	1.3	1	1							417.689	440.282	956.725		1483.3	4193.29	894.085		1543.15							0.294487	0.310416	0.674529		1.04579	2.95644	0.630365		1.08798					0.298206	0.0533511
D3ZW38	Exosome component 6 OS=Rattus norvegicus OX=10116 GN=Exosc6 PE=1 SV=1	Exosc6	28.3991	9.2	2	2						246.73		500.163	653.201	115.926	1748.47	664.902	1756.66		540.708						0.316993		0.642599	0.839218	0.148939	2.24639	0.854251	2.25692		0.69469					0.321822	0.0536023
Q4FZU0	Acid phosphatase 6, lysophosphatidic OS=Rattus norvegicus OX=10116 GN=Acp6 PE=1 SV=1	Acp6	47.2807	2.2	1	1						469.631		360.2	861.924	471.544	1557.96	655.428	1676.5		748.902						0.552337		0.423635	1.01372	0.554587	1.83233	0.770855	1.97174		0.880791					0.46635	0.0536742
A0A8I5XV17	Eukaryotic translation initiation factor 3 subunit M OS=Rattus norvegicus OX=10116 GN=Eif3m PE=1 SV=1	Eif3m	39.744	8.5	2	1						98.0919		68.1421	116.366	57.3818	222.697	96.0063	224.22		122.014						0.780894		0.542469	0.926369	0.456808	1.77286	0.764292	1.78498		0.971332					0.511299	0.0541608
A0A8L2UQS2	Valine--tRNA ligase OS=Rattus norvegicus OX=10116 GN=Vars1 PE=1 SV=1	Vars1	139.936	3.4	4	4						202.527	223.394	711.237	857.333	343.469	2122.98	709.944	1333.01		587.142						0.257049	0.283533	0.902709	1.08813	0.435933	2.69451	0.901067	1.69186		0.745205					0.393507	0.0548542
P97535	Phospholipase A1 member A OS=Rattus norvegicus OX=10116 GN=Pla1a PE=1 SV=1	Pla1a	50.2021	2	1	1	512.821	849.637	226.955		16.8564	1714.68	1119.23	3258.64	1658.49	1706.08	888.377	1311.08	1445.03	668.092	1274.63	0.431185	0.714384	0.190827		0.014173	1.44172	0.941058	2.7399	1.39448	1.43449	0.746957	1.10237	1.215	0.561738	1.07172	2.7827	0.0701578	4.7101	0.028399	1.69264	0.0554728
A0A8I5ZUR0	Adaptor-related protein complex 1 subunit sigma 1 OS=Rattus norvegicus OX=10116 GN=Ap1s1 PE=1 SV=1	Ap1s1	25.8479	7.1	2	1	8145.98	11850.8	15334.7	11880.3	13034.2	356.621	202.534	753.614	639.352	383.718	1243.02	602.204	1265.02		629.232	1.71956	2.50163	3.23705	2.50786	2.75143	0.0752804	0.0427536	0.159083	0.134963	0.0810003	0.262394	0.127121	0.267038		0.132827	0.0775877	0.000179251	0.0387717	1.12027e-06	0.499714	0.0555431
F7ETC0	Sphingomyelin phosphodiesterase OS=Rattus norvegicus OX=10116 GN=Smpd1 PE=1 SV=1	Smpd1	69.6326	4	2	2	440.277	390.932	353.948	194.735	451.749	1126.33	897.323	2154.31	1001.37	1185.41	1155.9	626.329	389.02	722.808	889.178	0.551283	0.489496	0.443189	0.243833	0.565647	1.4103	1.12356	2.69747	1.25384	1.48428	1.44734	0.784244	0.487103	0.905048	1.11336	2.06549	0.0184667	3.47488	0.000450199	1.68235	0.0556512
A0A8L2UJT5	40S ribosomal protein S23 OS=Rattus norvegicus OX=10116 GN=Rps23 PE=3 SV=1	Rps23	19.8802	10.5	2	1						230.243		357.208	1487.87	275.552	1651.44	613.559	2074.84		2119.85						0.209061		0.324345	1.35099	0.250201	1.49951	0.557111	1.88396		1.92483					0.36393	0.0557318
A0A0G2KAA9	Phospholipase A2 OS=Rattus norvegicus OX=10116 GN=Pla2g4a PE=1 SV=1	Pla2g4a	85.4364	5.7	5	5					3.9529	210.148	130.169	557.873	436.102	155.04	843.999	581.338	658.478		350.423					0.0100646	0.535064	0.331429	1.42042	1.11037	0.394753	2.14894	1.48016	1.67657		0.892225	153.953		75.3539		0.489461	0.055879
A0A8I5Y6T0	Huntingtin-interacting protein 1 OS=Rattus norvegicus OX=10116 GN=Hip1 PE=1 SV=1	Hip1	112.658	2	2	2							312.077		524.575		801.638	792.107	1240.68									0.425048		0.714471		1.09183	1.07885	1.68981							0.442763	0.0559326
A0A8I6AGS7	Elastin microfibril interfacer 1 OS=Rattus norvegicus OX=10116 GN=Emilin1 PE=1 SV=1	Emilin1	105.728	3.8	4	4						129.996		341.253	523.93	392.587	843.873	1052.85	437.084		678.792						0.236338		0.620409	0.952522	0.713735	1.53419	1.91411	0.794632		1.23407					0.460655	0.0559498
A0A0G2K4I9	Coagulation factor XI OS=Rattus norvegicus OX=10116 GN=F11 PE=1 SV=2	F11	69.8977	25.5	17	6	3711.24	2669.79	1636.18	1597.66	1698.55	6190.81	6159.98	7537.14	7707.39	7556.23	3214.56	6134.41	4900.26	4166.32	7422.71	0.769933	0.553873	0.339441	0.33145	0.35238	1.28434	1.27795	1.56365	1.59897	1.56761	0.666892	1.27264	1.01661	0.864343	1.53991	2.28386	0.00528388	3.10707	0.000141042	1.36044	0.0564463
A0A8I6A949	Beta-2-microglobulin OS=Rattus norvegicus OX=10116 GN=B2m PE=1 SV=1	B2m	15.1156	9.8	1	1	6187.39	4274.76	6875.05	5174.34	8553.38	16700.5	10845.2	31476.4	14993.6	24016.1	10392.6	9125.33	11008.9	8332.9	18229.1	0.498486	0.344395	0.553886	0.41687	0.689101	1.34548	0.87374	2.53589	1.20796	1.93485	0.837276	0.73518	0.886927	0.671338	1.46862	1.83772	0.0108344	3.15571	0.00101622	1.71719	0.05679
A0A0G2JWX1	26S proteasome non-ATPase regulatory subunit 11 OS=Rattus norvegicus OX=10116 GN=Psmd11 PE=1 SV=1	Psmd11	55.9226	12.2	5	1						903.084	642.771	1401.46	2160.28	428.863	3590.32	1768.42	2395.55		1450.38						0.551366	0.392435	0.855644	1.31893	0.261836	2.19202	1.07969	1.46257		0.885509					0.481187	0.0575498
A0A8I5ZPX4	Lysine--tRNA ligase OS=Rattus norvegicus OX=10116 GN=Kars1 PE=1 SV=1	Kars1	68.1271	4.5	3	3						113.535		253.342	694.723		1273.22	595.831	1776.31		718.888						0.146473		0.326841	0.896276		1.64261	0.768694	2.29166		0.927452					0.324332	0.0584139
A0A0H2UHH2	Serum amyloid P-component OS=Rattus norvegicus OX=10116 GN=Apcs PE=1 SV=1	Apcs	31.6191	16.4	5	5	1835.18	1395.98	3617.81	4358.97	3274.41	5867.4	5691.63	5365.96	5423.53	4430.31	3942.09	5494.04	1764.01	2795.68	4296.99	0.462231	0.35161	0.911226	1.0979	0.824734	1.47784	1.43356	1.35154	1.36604	1.11587	0.992903	1.3838	0.444304	0.704153	1.08229	1.26311	0.419719	1.84907	0.013774	1.4639	0.0584443
A0A0G2JX40	Insulin-like growth factor I OS=Rattus norvegicus OX=10116 GN=Igf1 PE=1 SV=1	Igf1	16.0747	19.6	2	2	4475.75	6744.31	4350.05	6852.81	5922.58	4481.04	4395.32	7318.19	5270.69	11284.8	903.218	1715.52	1859.96	6774.03	4868.53	0.869452	1.31014	0.845034	1.33122	1.15051	0.870479	0.853827	1.42162	1.02388	2.19217	0.175458	0.333254	0.361313	1.31591	0.945751	0.568741	0.0671955	1.15539	0.652708	2.03148	0.0586557
D4AAT4	Sm protein F OS=Rattus norvegicus OX=10116 GN=Snrpf PE=1 SV=1	Snrpf	9.72519	9.3	1	1								542.106	1448.41	411.959	2686.46	1791.52	2663.49		1020.8								0.359189	0.959687	0.272956	1.78	1.18703	1.76478		0.676366					0.392452	0.0587867
A0A8I6AQI0	RB-binding protein 4, chromatin-remodeling factor OS=Rattus norvegicus OX=10116 GN=Rbbp4 PE=1 SV=1	Rbbp4	54.8699	3.3	1	1						184.07		159.985	395.581		861.332	398.402			561.244						0.431311		0.374876	0.926922		2.01826	0.93353			1.3151					0.406176	0.0597469
A0A0G2JV72	Ubiquitin-conjugating enzyme E2 D3 OS=Rattus norvegicus OX=10116 GN=Ube2d3 PE=3 SV=2	Ube2d3	15.9432	7.8	1	1						1060.46	1736.58	1912.67	3126.79	1296.83	5378.39	1746.31	4307.56		3045.57						0.404223	0.661942	0.729064	1.19186	0.49432	2.05011	0.665649	1.64194		1.1609					0.50468	0.0603417
A0A8I6A4H6	Alpha-centractin OS=Rattus norvegicus OX=10116 GN=Actr1a PE=1 SV=1	Actr1a	44.8797	2.5	1	1						818.42		3346.04	2787.74	522.951	6322.22	7161.3	4632.44		3180.41						0.227564		0.930375	0.775138	0.145408	1.75791	1.99122	1.28806		0.884321					0.351006	0.0605716
P62076	Mitochondrial import inner membrane translocase subunit Tim13 OS=Rattus norvegicus OX=10116 GN=Timm13 PE=3 SV=1	Timm13	10.4579	10.5	1	1						106.459	78.904		533.788		2263.49	440.656	596.133		682.662						0.158486	0.117464		0.794651		3.36965	0.656005	0.887463		1.01628					0.240744	0.0607014
A0A8I5ZNC2	Transmembrane p24-trafficking protein family member 8 OS=Rattus norvegicus OX=10116 GN=Tmed8 PE=1 SV=1	Tmed8	35.7804	2.5	1	1		3162.47				48415.4	73116.3	147303	159421	78700	36609.6	39701	1385.09				0.0484204				0.741286	1.11948	2.25535	2.44089	1.20497	0.560528	0.60786	0.0212071			8.18934		32.0608		3.91494	0.0607282
D3ZGW2	AP-1 complex subunit gamma OS=Rattus norvegicus OX=10116 GN=Ap1g2 PE=1 SV=1	Ap1g2	87.2385	3.7	3	3						402.323	179.41	413.388	448.257	476.745	996.534	627.057	582.152		449.191						0.791445	0.352933	0.813212	0.881806	0.937848	1.96037	1.23354	1.1452		0.883643					0.578582	0.0608747
Q5M876	N-acyl-aromatic-L-amino acid amidohydrolase (carboxylate-forming) OS=Rattus norvegicus OX=10116 GN=Acy3 PE=1 SV=1	Acy3	35.4193	6.3	2	2						1276.28	661.4	1084.02	1723.52	1581.47	1304.17	619.209	403.898		400.874						1.26855	0.657394	1.07745	1.71309	1.5719	1.29627	0.615459	0.401452		0.398447					1.85523	0.0612377
A0A8I6AR35	Selenocysteine lyase OS=Rattus norvegicus OX=10116 GN=Scly PE=1 SV=1	Scly	47.1027	2.6	1	1						816.466		587.134	226.969	387.987	1765.24	755.42	1601.98		638.086						0.963483		0.692856	0.267839	0.45785	2.0831	0.891445	1.89044		0.752983					0.424001	0.0614174
A0A8I6AFS6	40S ribosomal protein S19 OS=Rattus norvegicus OX=10116 GN=Rps19 PE=3 SV=1	Rps19	22.8624	4.4	1	1						330.29		1284.82	1978.16		4426.35	2003.2	3244.25		3054.47						0.141655		0.551034	0.848395		1.89838	0.859135	1.3914		1.31001					0.376408	0.0617017
Q6IUU3	Sulfhydryl oxidase 1 OS=Rattus norvegicus OX=10116 GN=Qsox1 PE=1 SV=1	Qsox1	82.4122	18.5	13	13	2569.19	2006.9	1704.28	2036.8	2309.15	5345.72	3716	4959.01	4680.06	6066.02	2605.66	4130.25	2560.55	2759.59	5563.88	0.726951	0.567849	0.482224	0.57631	0.653371	1.51257	1.05144	1.40315	1.32422	1.71637	0.73727	1.16865	0.724505	0.780824	1.5743	1.65814	0.0248787	2.33071	4.81225e-05	1.40561	0.0618401
A0A8I5Y087	Myeloid cell nuclear differentiation antigen OS=Rattus norvegicus OX=10116 GN=Mnda PE=1 SV=1	Mnda	47.7999	2.1	1	1							150.275	261.374	96.4204		498.545		2297.53		397.834							0.243558	0.423622	0.156274		0.808019		3.72374		0.644791					0.159074	0.0620993
A0A8L2QEP8	Heterogeneous nuclear ribonucleoprotein K OS=Rattus norvegicus OX=10116 GN=Hnrnpk PE=1 SV=1	Hnrnpk	48.5105	15.5	6	0	36.521	136.159	62.7743	150.955		1051.28	263.716	1333.83	2547.51	828.314	3219.92	1560.11	4515.34		2262.89	0.0264214	0.0985053	0.0454144	0.10921		0.760552	0.190787	0.964964	1.84301	0.599249	2.32947	1.12867	3.26665		1.6371	29.9119	0.000140319	12.4731	0.00209207	0.416994	0.0622118
D4A183	Similar to Vanin-3 (Predicted) OS=Rattus norvegicus OX=10116 GN=Vnn3 PE=1 SV=1	Vnn3	56.4212	23	9	9	5081.51	3299.19	2646.43	2485.38	2833.18	13394.3	7267.99	13006.2	11931.2	10823.9	7012.24	3973.38	5846.65	6387.84	13519.9	0.696038	0.451905	0.362493	0.340434	0.388074	1.83467	0.99553	1.78153	1.63427	1.48261	0.9605	0.544252	0.800843	0.874972	1.85188	2.24769	0.0121999	3.4519	7.68549e-05	1.53575	0.0630089
P59996	Proprotein convertase subtilisin/kexin type 9 OS=Rattus norvegicus OX=10116 GN=Pcsk9 PE=1 SV=1	Pcsk9	74.7089	19.2	13	13	1111.92	814.894	1944.54	256.717	1890.93	2960.21	5929.52	4574.91	4999.12	3426.93	2780.98	2500.93	1612.17	3061.02	4381.84	0.394795	0.289335	0.690425	0.0911494	0.671391	1.05105	2.10532	1.62436	1.77498	1.21676	0.98741	0.887975	0.572413	1.08684	1.55581	2.38195	0.0337615	3.63693	0.00545156	1.52687	0.0630599
B1WBS4	Similar to Vacuolar protein sorting 26 homolog (VPS26 protein homolog), isoform CRA_a OS=Rattus norvegicus OX=10116 GN=Vps26b PE=1 SV=1	Vps26b	39.1246	13.1	4	1						401.253	526.726	821.632	691.181	398.065	1461.11	712.187	1746.2		590.699						0.491393	0.645054	1.00621	0.846453	0.48749	1.78935	0.872177	2.13848		0.723398					0.503545	0.0641437
A0A8I6ACH7	Cytosolic acyl coenzyme A thioester hydrolase OS=Rattus norvegicus OX=10116 GN=Acot7 PE=1 SV=1	Acot7	41.8661	2.9	1	1						1877.03		1669.33	1329.01	650.705	8569.19	3879.29	1999.42		1898.09						0.686549		0.610581	0.486102	0.238004	3.1343	1.4189	0.731316		0.69425					0.338069	0.0646845
A0A8I6A2N2	FYN-binding protein 1 OS=Rattus norvegicus OX=10116 GN=Fyb1 PE=1 SV=1	Fyb1	88.7126	4.8	3	3					7.30645	29.0849	176.418	513.95	625.169	26.6391	1022.65	423.952	1476.53		596.703					0.014916	0.0593764	0.360155	1.04922	1.27627	0.0543833	2.08772	0.865491	3.01431		1.21816	120.436		37.5356		0.311665	0.0647434
A0A0H2UHS7	60S ribosomal protein L18 OS=Rattus norvegicus OX=10116 GN=Rpl18 PE=1 SV=2	Rpl18	21.4011	15.2	3	0						2368.28		2080.31	3840.71	1064.48	3430.82	3158.73	4829.22		5829.84						0.7122		0.6256	1.155	0.320115	1.03173	0.949909	1.45227		1.75318					0.542291	0.0649852
P08661	Mannose-binding protein C OS=Rattus norvegicus OX=10116 GN=Mbl2 PE=1 SV=2	Mbl2	26.0143	12.3	3	3	1797.65	2669.94	5277.61	2849.64	8394.97	7303.65	7702.61	20772.8	10891.3	14213.1	7225.12	6950.34	6428.49	3437.25	9976.11	0.232674	0.345576	0.683095	0.368836	1.08658	0.945329	0.996968	2.68868	1.40969	1.83964	0.935165	0.8996	0.832055	0.444891	1.29123	1.62066	0.110304	2.90062	0.00940076	1.78978	0.0650375
A0A8I5ZMG4	Peroxiredoxin 3 OS=Rattus norvegicus OX=10116 GN=Prdx3 PE=1 SV=1	Prdx3	28.2994	7.8	2	1	185.501					530.756	215.274	378.786	437.926	563.558	366.275	218.652	207.754	218.841	319.567	0.560135					1.60266	0.650037	1.14377	1.32235	1.70171	1.106	0.660238	0.62733	0.660809	0.964959	1.43513		2.2925		1.59741	0.0652201
D3ZNR4	Insulin responsive sequence DNA binding protein-1, isoform CRA_a OS=Rattus norvegicus OX=10116 GN=Sned1 PE=4 SV=3	Sned1	150.75	1.3	2	2	764.204	742.572	657.344	1028.26	1332.16	2619.77	2172.55	2334.56	2686.12	2294.94	1298.7	2381.48	2153.08	1438.18	2162.09	0.43977	0.427322	0.378276	0.591724	0.76661	1.50758	1.25022	1.34345	1.54576	1.32065	0.747355	1.37045	1.23902	0.827619	1.2442	2.08497	0.00310235	2.67606	6.66819e-05	1.2835	0.0653665
G3V7P2	Fibrinogen-like 2 OS=Rattus norvegicus OX=10116 GN=Fgl2 PE=1 SV=1	Fgl2	48.6556	14.5	7	7	755.229	1339.03	443.951	597.365	624.469	1903.7	933.077	7564.34	1541.76	3672.42	1158.86	1529.76	784.789	1208.24	697.015	0.45764	0.8114	0.269018	0.361981	0.378405	1.15357	0.56541	4.58371	0.93425	2.22535	0.702228	0.926976	0.475553	0.732151	0.422365	1.43048	0.134812	4.15296	0.0168914	2.90319	0.0654929
A0A8L2QWS2	Vacuolar protein sorting 26 (Yeast), isoform CRA_e OS=Rattus norvegicus OX=10116 GN=Vps26a PE=1 SV=1	Vps26a	41.5347	15.6	5	0					5.89433	1286.42	534.425	2622	2858.55	644.224	6454.53	2069.22	4705.54		2296.66					0.00251063	0.547938	0.227633	1.11682	1.21757	0.274401	2.74924	0.881364	2.00428		0.978242	658.512		269.602		0.409411	0.0661537
A0A8I6A1I0	Catechol O-methyltransferase OS=Rattus norvegicus OX=10116 GN=Comt PE=1 SV=1	Comt	29.7286	12.8	3	3						1454.39	369.459	579.516	3370.25	1147.91	5669.01	1105.04	6076.16		3769.66						0.556021	0.141246	0.221552	1.28846	0.438853	2.16729	0.422464	2.32295		1.44116					0.333169	0.0665599
A0A8I6ACY6	Interleukin-1 receptor accessory protein OS=Rattus norvegicus OX=10116 GN=Il1rap PE=1 SV=1	Il1rap	73.2968	20.2	14	14	5058.66	3276.53	3480.2	2998.52	4103.45	13016.4	14396.1	20343.6	18086.3	20918.2	12558.7	15731.1	8601.7	10573.1	16052.4	0.448476	0.290481	0.308538	0.265834	0.363792	1.15398	1.27629	1.80356	1.60344	1.85451	1.11339	1.39464	0.762585	0.937357	1.42313	3.3576	4.45783e-05	4.5863	2.90505e-06	1.36595	0.0666795
A0A8I6GA68	Collagen alpha-1(V) chain OS=Rattus norvegicus OX=10116 GN=Col5a1 PE=1 SV=1	Col5a1	180.503	1.5	3	1		232.605		20.0082		191.357	173.848	262.441	1863.71	368.394	1044.7	1438.77	583.027		2129.87		0.307948		0.026489		0.253339	0.230158	0.347448	2.46738	0.487721	1.38308	1.9048	0.771876		2.81976	10.2852	0.246463	4.52826	0.147904	0.440268	0.0674921
A0A8I6ARV9	Carboxypeptidase OS=Rattus norvegicus OX=10116 GN=Ctsa PE=1 SV=1	Ctsa	61.9314	22.4	10	10	1231.26	894.317	996.812	865.39	970.61	1902.22	2240.58	3155.56	2169.6	2316.6	599.169	1750.1	1103	1790.27	2292	0.760745	0.55256	0.615887	0.534687	0.599698	1.1753	1.38435	1.94968	1.3405	1.43132	0.370201	1.08131	0.681495	1.10613	1.41613	1.51955	0.218334	2.37669	3.44874e-05	1.56407	0.0677978
A0A0G2JSG6	Adenylate kinase 2, mitochondrial OS=Rattus norvegicus OX=10116 GN=Ak2 PE=1 SV=1	Ak2	25.5294	15.9	3	1						501.008		939.877	928.556	566.389	1366.34	818.452	2197.83		1073.83						0.477589		0.895944	0.885152	0.539914	1.30247	0.780195	2.0951		1.02364					0.538047	0.0679982
A0A8I5ZQ78	Plexin domain-containing 2 OS=Rattus norvegicus OX=10116 GN=Plxdc2 PE=4 SV=1	Plxdc2	53.5345	9.2	4	1	1002.51	372.601	317.265	458.796	719.334	2601.69	2367.85	3541.98	2941.5	3395.64	987.831	2630.68	878.946	1450.43	3471	0.554118	0.205948	0.175362	0.25359	0.397597	1.43803	1.30878	1.95775	1.62585	1.87687	0.546004	1.45405	0.48582	0.801693	1.91853	3.28126	0.0106373	5.17283	6.16889e-05	1.57648	0.068469
A0A8I6ABK7	40S ribosomal protein S7 OS=Rattus norvegicus OX=10116 GN=Rps7 PE=1 SV=1	Rps7	28.962	11.2	3	3	3044.65	3141.75	4422	4003.95	3374.29	10253	9761.97	11503.6	12467.3	12277.8	7209.96	9660.72	4707.55	6434.14	12823.5	0.396831	0.409487	0.57635	0.521863	0.439796	1.33635	1.27235	1.49934	1.62496	1.60025	0.939726	1.25915	0.613569	0.838607	1.67138	2.27035	0.00324787	3.12808	1.04126e-06	1.3778	0.0690368
P23514	Coatomer subunit beta OS=Rattus norvegicus OX=10116 GN=Copb1 PE=1 SV=1	Copb1	107.011	6.2	5	5						253.063	145.42	430.132	612.888	188.328	938.676	499.895	756.175		369.305						0.54307	0.312069	0.923056	1.31525	0.404148	2.01438	1.07277	1.62274		0.792521					0.508518	0.0691199
A0A0G2K3V4	UDP-N-acetylglucosamine--peptide N-acetylglucosaminyltransferase 110 kDa subunit OS=Rattus norvegicus OX=10116 GN=Ogt PE=1 SV=1	Ogt	116.954	0.7	1	1						373.685	127.51	544.142	124.383	375.54	1012.46	520.3	434.189		538.676						0.830231	0.283294	1.20894	0.276347	0.834352	2.24941	1.15597	0.964654		1.1968					0.493374	0.06917
A0A8I6A7M2	CAP-Gly domain-containing linker protein 1 OS=Rattus norvegicus OX=10116 GN=Clip1 PE=1 SV=1	Clip1	161.552	2.6	3	0								69.7008	269.444	255.487	32.5067	78.0002	58.7207		85.222								0.574628	2.22135	2.10628	0.267992	0.64305	0.484105		0.702588					3.11591	0.0693197
A0A0G2K2V2	AP complex subunit beta OS=Rattus norvegicus OX=10116 GN=Ap1b1 PE=1 SV=2	Ap1b1	104.539	4	4	0						164.556	157.193	145.644	554.791	63.6443	813.271	221.604	985.514		328.066						0.431241	0.411945	0.38168	1.4539	0.166788	2.13129	0.580744	2.58267		0.859742					0.369887	0.0699062
A0A140TAI8	S-adenosylhomocysteine hydrolase-like protein 1 OS=Rattus norvegicus OX=10116 GN=Ahcyl1 PE=1 SV=1	Ahcyl1	52.8957	3.6	2	1						211.646		363.039	478.889	180.692	464.26	500.917	682.603		473.747						0.504551		0.865462	1.14164	0.430759	1.10677	1.19416	1.62728		1.12938					0.581782	0.0700985
Q9EQV9	Carboxypeptidase B2 OS=Rattus norvegicus OX=10116 GN=Cpb2 PE=2 SV=1	Cpb2	48.8265	18.5	10	10	9004.37	7061.84	9210.52	8929.04	10300	15711	12817.6	19904.8	18319.9	18304.2	7502.55	14845.5	6957.66	9321.5	19641.2	0.719077	0.56395	0.735541	0.713062	0.822548	1.25466	1.0236	1.58957	1.463	1.46175	0.599144	1.18555	0.55563	0.744403	1.56852	1.30923	0.383382	1.91115	0.000192304	1.45975	0.0702338
P18645	UDP-glucose 4-epimerase OS=Rattus norvegicus OX=10116 GN=Gale PE=2 SV=1	Gale	38.2248	2	1	1						313.848	234.674	585.765	303.442	696.703	1263.48	471.718	1087.23	396.63	912.868						0.500846	0.374499	0.934778	0.48424	1.11182	2.01628	0.752778	1.73503	0.632952	1.45678					0.516572	0.0705025
A0A0G2JZL1	Ig-like domain-containing protein OS=Rattus norvegicus OX=10116 GN=AABR07065808.1 PE=4 SV=2	AABR07065808.1	13.4143	16.8	2	2	3065.6	363.943	3112.8	1432.29	373.645	12658.7	2939.7	4185.12	3642.8	2220.21	1851.97	566.41	4140.04	1117.74	2369.99	1.04412	0.123956	1.0602	0.487827	0.12726	4.31145	1.00124	1.42542	1.24071	0.756185	0.630766	0.192915	1.41006	0.380693	0.807199	1.20338	0.551288	3.07207	0.0495135	2.55287	0.070503
A0A8I5ZYV4	Ig-like domain-containing protein OS=Rattus norvegicus OX=10116 GN=ENSRNOG00000066203 PE=1 SV=1	ENSRNOG00000066203	16.5231	20.8	2	2	697.902	2267.32	3158.05	5200.72	2300.14	15882.2	13065.6	12892.7	5587.6	11555.6	10352.3	6794.55	5211.58	4833.45	8702.91	0.0964818	0.313447	0.436587	0.718976	0.317984	2.19564	1.80626	1.78236	0.77246	1.59751	1.43116	0.939316	0.720478	0.668203	1.20314	2.63465	0.015273	4.32935	0.0028713	1.64324	0.0705455
A0A8I6GMR8	Serine/arginine-rich splicing factor 1 OS=Rattus norvegicus OX=10116 GN=Srsf1 PE=1 SV=1	Srsf1	28.3292	12.3	3	3	909.929					535.17	551.289	1367.82	1399.65		2615.93	1325.08	1349.89		2245.95	0.665763					0.391565	0.403358	1.00079	1.02408		1.91399	0.969514	0.987667		1.64329	2.07073		1.05886		0.511345	0.0707728
A0A8I5Y053	Bone sialoprotein 2 OS=Rattus norvegicus OX=10116 GN=Ibsp PE=4 SV=1	Ibsp	34.8603	3.1	1	1				30.2318		447.627		119.027			1522.93		717.447		1191.8				0.0450205		0.666597		0.177253			2.26792		1.06841		1.7748	37.8429		9.37183		0.247651	0.072322
A0A0G2JUE7	asparagine--tRNA ligase OS=Rattus norvegicus OX=10116 GN=Nars1 PE=1 SV=1	Nars1	63.1939	1.5	1	1						329.548		524.45	561.301		1047.87	781.061	1804.22		565.788						0.41089		0.6539	0.699847		1.30652	0.973851	2.24955		0.705442					0.449415	0.0727606
A0A8I5ZSU4	Pre-mRNA-processing factor 19 OS=Rattus norvegicus OX=10116 GN=Prpf19 PE=1 SV=1	Prpf19	52.537	2.1	1	1								606.426	635.827	432.359	2627.11	810.616	1909.25		688.117								0.550603	0.577298	0.392559	2.38527	0.735997	1.7335		0.624774					0.369972	0.073285
A0A096MJN6	PX domain-containing protein OS=Rattus norvegicus OX=10116 GN=Snx12 PE=1 SV=1	Snx12	19.265	5.4	1	1						1167.05	219.688	868.401	1094.71		3050.27	1120.54	2084.86		1622.53						0.831526	0.156528	0.618736	0.779984		2.17332	0.798383	1.48547		1.15605					0.425205	0.0735759
A0A1B0GWQ7	Translin OS=Rattus norvegicus OX=10116 GN=Tsn PE=1 SV=2	Tsn	30.4591	11.7	3	3				126.384	107.818	1360.94	189.111	1273.18	962.46	447.077	3359.91	1611.52	2517.51		941.843				0.107788	0.0919541	1.16069	0.161286	1.08585	0.820846	0.381295	2.86554	1.3744	2.14709		0.803263	17.9989	0.00265638	7.22925	0.0382615	0.40165	0.0735988
A0A8L2QLB0	Defensin alpha 4 OS=Rattus norvegicus OX=10116 GN=Np4 PE=3 SV=1	Np4	13.8252	7.9	1	1						65.1161		1445.66	489.889	720.529	183.504	47.3402	335.886	34.4896	36.1619						0.174492		3.87395	1.31276	1.9308	0.491738	0.126858	0.900074	0.092422	0.0969031					5.33667	0.0742272
A0A0G2JXJ7	Extended synaptotagmin-1 OS=Rattus norvegicus OX=10116 GN=Esyt1 PE=1 SV=2	Esyt1	121.178	2.1	2	2						450.073	238.684	288.335	457.103	80.4943	785.939	312.935	921.418		637.947						0.9707	0.514783	0.621869	0.98586	0.173607	1.69508	0.674925	1.98728		1.3759					0.455847	0.0743709
A0A8I5Y961	1-phosphatidylinositol 4,5-bisphosphate phosphodiesterase OS=Rattus norvegicus OX=10116 GN=Plcb4 PE=4 SV=1	Plcb4	135.77	0.8	1	1						569.999	278.792	284.787	430.469	469.682	654.667	715.73	549.8		434.694						1.16893	0.571735	0.584028	0.882788	0.963204	1.34256	1.46779	1.12751		0.891452					0.690895	0.0747575
A0A8L2QCW7	Aflatoxin B1 aldehyde reductase member 3 OS=Rattus norvegicus OX=10116 GN=Akr7a3 PE=1 SV=1	Akr7a3	43.0604	8.3	3	3						2171.45	2559.25	1572.83	3675.56	1381.26	3017.94	3026.91	3023.49		5355.61						0.757942	0.893305	0.548996	1.28295	0.482129	1.05341	1.05654	1.05535		1.86937					0.630082	0.074887
A0A8I6A607	Beta-1,4-galactosyltransferase OS=Rattus norvegicus OX=10116 GN=B4galt1 PE=1 SV=1	B4galt1	37.6704	4.7	2	2	10.8005	27.5061	5.75347	6.2309	23.9577	494.781	467.504	238.548	377.35	503.808	38.1681	309.117	75.6189	211.199	437.89	0.0501848	0.127807	0.0267336	0.0289519	0.11132	2.299	2.17226	1.10841	1.75336	2.34095	0.177348	1.43631	0.351364	0.981336	2.03466	14.4379	0.00192528	28.0408	9.58232e-06	1.94217	0.0759082
A0A8I6A6C3	Ig-like domain-containing protein OS=Rattus norvegicus OX=10116 GN=ENSRNOG00000067603 PE=4 SV=1	ENSRNOG00000067603	11.8894	42.9	4	3	4662.56	3909.36	40152.7	7927.89	6109.56	30959.7	28657.5	21810.5	7648.61	20743.6	17634.6	15504.2	1788.25	5390.7	8424.71	0.316	0.264952	2.7213	0.537303	0.414068	2.09826	1.94223	1.47818	0.518375	1.40587	1.19516	1.05078	0.121197	0.365348	0.570975	0.776622	0.877507	1.74978	0.103905	2.25307	0.0761207
A0A8I6GLU1	Ig-like domain-containing protein OS=Rattus norvegicus OX=10116 GN=ENSRNOG00000070189 PE=4 SV=1	ENSRNOG00000070189	12.9917	30.5	2	2	4018.53	2219.92	1237.27	726.05	520.461	43487.7	9893.5	7324.23	10835.3	5166.86	6495.64	3923.61	4087.81	2731.64	8849.62	0.540521	0.298596	0.166422	0.097659	0.0700058	5.84941	1.33075	0.985163	1.45743	0.694981	0.873711	0.527754	0.54984	0.367426	1.19034	2.99101	0.0164579	8.79449	0.00338796	2.9403	0.0761818
A0A0G2JV24	Thrombospondin 1 OS=Rattus norvegicus OX=10116 GN=Thbs1 PE=1 SV=2	Thbs1	129.806	21.8	26	25	1478.12	4552.5	323.574	228.703	1060.77	5897.47	2908.01	17948.2	5111.25	10551.7	3177.88	4113.92	5388.89	3320.53	1830.95	0.326572	1.00582	0.0714896	0.050529	0.234363	1.30297	0.642488	3.96543	1.12927	2.33127	0.702114	0.90892	1.19061	0.733629	0.404525	2.33294	0.0461351	5.54927	0.0105184	2.37866	0.0765831
A0A0H2UHV3	Fas apoptotic inhibitory molecule 3 OS=Rattus norvegicus OX=10116 GN=Fcmr PE=1 SV=1	Fcmr	50.2897	2	1	1	655.449	903.447	1026.75	1231.24	1405.09	3241.13	1315.12	636.252	1708.76	1807.87	473.883	956.235	1507.5	371.317	818.639	0.544433	0.750426	0.852847	1.0227	1.1671	2.69216	1.09237	0.528487	1.41934	1.50166	0.39362	0.794273	1.25217	0.308425	0.679983	0.790423	0.284905	1.66778	0.19755	2.10999	0.0767547
Q5U2Q7	Eukaryotic peptide chain release factor subunit 1 OS=Rattus norvegicus OX=10116 GN=Etf1 PE=2 SV=3	Etf1	49.0309	7.1	3	3						315.658	302.657	509.882	727.024	302.528	1487.97	608.384	658.996		497.703						0.525047	0.503421	0.848106	1.20929	0.503207	2.475	1.01195	1.09613		0.827849					0.53064	0.0773477
P68101	Eukaryotic translation initiation factor 2 subunit 1 OS=Rattus norvegicus OX=10116 GN=Eif2s1 PE=1 SV=2	Eif2s1	36.1082	15.9	5	5						555.25	324.831	528.004	1807.75	481.969	3700.3	1608.62	2475.6	400.084	1694.61						0.408963	0.239251	0.388895	1.33148	0.354989	2.72541	1.18481	1.82338	0.294678	1.24815					0.374301	0.077513
P05544	Serine protease inhibitor A3L OS=Rattus norvegicus OX=10116 GN=Serpina3l PE=1 SV=3	Serpina3l	46.2772	48.4	19	0	18941	17535.9	10546.5	14969.2	15973.9	38325.2	31103.3	36052.5	41599	50775	33879.6	28845.6	23823.1	20500	41801.8	0.669024	0.619392	0.372516	0.528733	0.564222	1.3537	1.09861	1.27342	1.46933	1.79344	1.19668	1.01887	0.841464	0.724088	1.4765	1.90915	0.00438054	2.53769	9.01443e-05	1.32922	0.0775507
A0A0H2UHP7	Apolipoprotein A-V OS=Rattus norvegicus OX=10116 GN=Apoa5 PE=1 SV=1	Apoa5	43.9325	17.4	7	6	735.484	1343.95	148.08	8.23519	447.222	5468.88	1208.38	10884.4	805.73	866.66	196.785	1586.9	86.5983	1274.15	619.323	0.429593	0.784997	0.0864928	0.00481014	0.26122	3.19435	0.705809	6.3575	0.470623	0.506212	0.114941	0.926903	0.0505817	0.744226	0.361744	1.40283	0.506206	7.16891	0.0597654	5.11031	0.0777787
A0A8I5ZK68	Serine/threonine-protein phosphatase OS=Rattus norvegicus OX=10116 GN=Ppp6c PE=1 SV=1	Ppp6c	32.5473	6	2	2						1050.12		1082.67	1347.66	751.366	2733	1359.15	1426.4		1312.3						0.759395		0.782936	0.974563	0.543353	1.97638	0.982876	1.03151		0.948993					0.619514	0.078212
A0A8I5ZJM1	Activated RNA polymerase II transcriptional coactivator p15 OS=Rattus norvegicus OX=10116 GN=Sub1 PE=1 SV=1	Sub1	15.1974	24.1	3	3						528.065		733.08	1467.37	251.749	2949.62	1407.71	818.007		2023.39						0.415023		0.576152	1.15325	0.197858	2.3182	1.10637	0.642898		1.59025					0.413998	0.078323
A0A0G2KAT8	Nascent polypeptide-associated complex subunit alpha OS=Rattus norvegicus OX=10116 GN=Naca PE=1 SV=1	Naca	25.9588	5.9	1	1						784.741		912.419	63.6581	619.433	1885.61	1005.86	2551.97		1500.8						0.673274		0.782816	0.0546159	0.531447	1.61777	0.862985	2.18948		1.28762					0.342767	0.0787823
G3V7L6	26S proteasome regulatory subunit 7 OS=Rattus norvegicus OX=10116 GN=Psmc2 PE=1 SV=1	Psmc2	48.6339	21.9	8	8						414.271		527.563	792.962	249.424	1883.76	696.48	692.376		824.819						0.544945		0.693973	1.04309	0.3281	2.47796	0.916171	0.910772		1.08499					0.484259	0.080473
A0A8I6AI55	Insulin-like growth factor 2 receptor OS=Rattus norvegicus OX=10116 GN=Igf2r PE=1 SV=1	Igf2r	269.498	2.4	6	6	255.784	94.3852	90.1379	150.119	306.016	772.588	699.838	730.353	1105.96	1158.43	542.035	830.039	416.195	429.474	900.296	0.452361	0.166922	0.159411	0.265488	0.541197	1.36634	1.23768	1.29165	1.95591	2.04871	0.958602	1.46794	0.736051	0.759536	1.59219	3.47824	0.00223112	4.98322	0.000242256	1.43268	0.080606
A0A0G2JZJ1	Proteasome 26S subunit, non-ATPase 14 OS=Rattus norvegicus OX=10116 GN=Psmd14 PE=1 SV=1	Psmd14	34.1645	4.6	2	1						1506.58	391.8	2024.25	1286.76	535.384	4623.49	1420.4	2838.35		1557.33						0.837797	0.217877	1.12567	0.715557	0.297723	2.57109	0.789876	1.57839		0.866022					0.44023	0.0808888
F7EM42	SAM and SH3 domain-containing 3 OS=Rattus norvegicus OX=10116 GN=Sash3 PE=1 SV=1	Sash3	41.7228	2.1	1	1						334.837		536.731	577.748	269.07	913.147	646.49	1526.91		449.553						0.509793		0.817178	0.879627	0.409661	1.39027	0.984287	2.32473		0.684448					0.485956	0.0809557
A0A8I6A989	PHD finger protein 11B OS=Rattus norvegicus OX=10116 GN=Phf11b PE=4 SV=1	Phf11b	31.2394	3.5	1	1						557.3			90.9057	510.224	1033.07	1143.68	1395.44								0.706841			0.115298	0.647132	1.31028	1.45057	1.76988							0.32429	0.0810613
A2VCV7	Mannan-binding lectin serine peptidase 2 OS=Rattus norvegicus OX=10116 GN=Masp2 PE=1 SV=1	Masp2	75.5736	11.7	7	0	5302.22	4273.4	3313.62	3932.74	4695.16	11912.8	10380.8	16110.9	11990.3	11104.5	5895.9	12151.7	6571.92	6309.53	13326.5	0.624908	0.503653	0.390536	0.463504	0.553361	1.40402	1.22346	1.89879	1.41316	1.30876	0.694878	1.43217	0.774552	0.743627	1.57063	2.05676	0.00834308	2.85816	1.15489e-05	1.38964	0.0814734
Q99ME0	CXC chemokine RTCK1 OS=Rattus norvegicus OX=10116 GN=Ppbp PE=1 SV=1	Ppbp	12.1594	18	2	2	1267.47	4734.2	24.1542		377.807	4679.16	1364.19	17981.4	4609.92	7537.83	816.374	1091.27	5891.73	1555.17	2269.44	0.32739	1.22285	0.00623909		0.0975884	1.20864	0.352372	4.64463	1.19075	1.94704	0.210871	0.281879	1.52185	0.401703	0.586203	1.45218	0.257017	4.519	0.0659663	3.11188	0.0821961
A0A0G2K0V8	Nuclear migration protein nudC OS=Rattus norvegicus OX=10116 GN=Nudc PE=1 SV=2	Nudc	36.8084	22.8	7	7	482.069		209.141			1016.16	694.135	1892.31	2811.21	1250.73	5365.16	2528.12	3388.48	1249.24	2391.04	0.248513		0.107815			0.523843	0.357835	0.975511	1.44922	0.644769	2.76581	1.30328	1.7468	0.643998	1.23261	8.63531	0.00545413	4.43544	0.0254496	0.51364	0.0825451
O55006	Protein RoBo-1 OS=Rattus norvegicus OX=10116 PE=1 SV=1	--	26.1873	9.2	2	2						7604.88	4436.53	18487.2	27140.6	19349.5	15980.5	25659.2	63785.4		42009.4						0.304936	0.177894	0.74129	1.08827	0.775867	0.640778	1.02887	2.55763		1.68447					0.417914	0.0828894
A0A8I5ZMR1	Peptidylglycine alpha-amidating monooxygenase OS=Rattus norvegicus OX=10116 GN=Pam PE=3 SV=1	Pam	97.1825	1.9	2	2	543.475	642.501			366.26	2465.15	2182.3	1990.45	3143.23	3217.52	1417.55	2742.42	1411.76	840.156	2367.71	0.30283	0.358008			0.204084	1.37361	1.216	1.1091	1.75144	1.79284	0.789875	1.52811	0.786646	0.468144	1.31931	3.39366	0.00897915	5.02449	9.39033e-05	1.48055	0.0829488
A0A8I5ZKY9	LIM and senescent cell antigen-like-containing domain protein OS=Rattus norvegicus OX=10116 GN=Lims1 PE=1 SV=1	Lims1	45.4729	3	1	1	1230.75					3220.82	1902.79	4680.36	5117.91	1456.59	7210	3528.53	8036.75		4895.17	0.29815					0.780245	0.46095	1.13382	1.23981	0.352858	1.74662	0.854786	1.9469		1.18586	4.80812		2.66153		0.55355	0.0837957
Q6AYK6	Calcyclin-binding protein OS=Rattus norvegicus OX=10116 GN=Cacybp PE=1 SV=1	Cacybp	26.5412	11.8	3	1								64.1305	144.844	45.6319	338.977	138.908	856.673		132.011								0.260818	0.58908	0.185584	1.37862	0.564936	3.48408		0.536887					0.231476	0.0844652
F1LM29	Reelin OS=Rattus norvegicus OX=10116 GN=Reln PE=3 SV=4	Reln	387.532	0.4	2	2						1700.8	1085.41	477.689	570.439	1861.5	19.2873	1299.1	225.711	490.688	212.675						2.14118	1.36644	0.601374	0.71814	2.34348	0.0242812	1.63546	0.284154	0.617739	0.267741					2.53434	0.0850374
A0A8I5ZR21	Small glutamine-rich tetratricopeptide repeat-containing protein alpha OS=Rattus norvegicus OX=10116 GN=Sgta PE=1 SV=1	Sgta	37.7243	2.9	1	1						675.165	433.56	611.604	105.737	504.547	1964.49	1061.33	1272.54		419.113						0.862148	0.553632	0.780983	0.13502	0.644278	2.50855	1.35525	1.62496		0.535184					0.395231	0.0854494
A0A096MJB3	RCG25772, isoform CRA_a OS=Rattus norvegicus OX=10116 GN=Wdr82 PE=1 SV=2	Wdr82	35.079	2.2	1	1						341.94		430.604	519.771		1145.58	437.564	1486.52		743.178						0.468854		0.590427	0.71269		1.57078	0.599971	2.03827		1.01902					0.451916	0.0861619
B1H219	Dickkopf WNT-signaling pathway inhibitor 3 OS=Rattus norvegicus OX=10116 GN=Dkk3 PE=2 SV=1	Dkk3	38.7382	6.3	2	2	353.857	367.845	3.56859	7.12152	19.0333	2163.28	1119.09	1463.59	1398.89	2558.86	914.152	1469.52	976.877	291.323	1356.83	0.366974	0.381481	0.00370087	0.0073855	0.0197389	2.24347	1.16058	1.51785	1.45074	2.65371	0.948038	1.524	1.01309	0.302122	1.40713	6.66561	0.0139767	11.5829	0.0163591	1.73772	0.0865618
A0A096MJ75	GMP synthase (glutamine-hydrolyzing) OS=Rattus norvegicus OX=10116 GN=Gmps PE=1 SV=2	Gmps	86.1393	2.3	2	2						93.3965	260.027	165.238	411.835	168.591	410.221	239.683	484.753		357.475						0.324391	0.903143	0.573916	1.43041	0.585563	1.42481	0.832482	1.68368		1.24161					0.589271	0.0867183
P32038	Complement factor D OS=Rattus norvegicus OX=10116 GN=Cfd PE=1 SV=2	Cfd	28.4425	43.7	10	1	3056.94	3570.51	2000.55	2550.08	2554.36	7604.22	8779.69	8707.11	7490.32	9410.28	6302.16	5870.5	9193.9	3159.01	6621.64	0.527839	0.616517	0.345433	0.440321	0.44106	1.31301	1.51598	1.50345	1.29335	1.62487	1.08819	1.01365	1.5875	0.545464	1.14335	2.26815	0.00438005	3.05784	5.52867e-06	1.34817	0.0867791
B0BN93	26S proteasome non-ATPase regulatory subunit 13 OS=Rattus norvegicus OX=10116 GN=Psmd13 PE=1 SV=1	Psmd13	42.8173	19.1	8	0						433.39	232.087	700.092	742.951	445.08	1566.3	982.86	629.309		592.779						0.616697	0.33025	0.996202	1.05719	0.633331	2.22878	1.39857	0.895481		0.8435					0.541699	0.0878337
A0A8L2R9H0	40S ribosomal protein S8 OS=Rattus norvegicus OX=10116 GN=Rps8 PE=3 SV=1	Rps8	24.3243	10.5	2	1							161.835		326.091	222.401	1756.33	543.742	241.324		1463.33							0.240262		0.484117	0.330179	2.60746	0.807244	0.358271		2.17247					0.236497	0.0880605
B5DEP7	Small nuclear ribonucleoprotein G OS=Rattus norvegicus OX=10116 GN=Snrpg PE=2 SV=1	Snrpg	8.49606	9.2	1	1						254.778		526.468	601.21		2311.11	555.162	2230.93		748.832						0.246724		0.509827	0.582206		2.23805	0.537614	2.16041		0.725162					0.315303	0.0895274
A0A8I6A5E1	SWI/SNF-related, matrix-associated, actin-dependent regulator of chromatin, subfamily c, member 2 OS=Rattus norvegicus OX=10116 GN=Smarcc2 PE=1 SV=1	Smarcc2	135.722	1.5	2	1								324.682	524.202		2189.98	579.304	1233.59		944.738								0.336081	0.542605		2.26687	0.599642	1.2769		0.977905					0.343148	0.0895764
A0A8I6A8X0	Cytochrome c oxidase subunit OS=Rattus norvegicus OX=10116 GN=ENSRNOG00000066942 PE=1 SV=1	ENSRNOG00000066942	10.0715	25.6	2	1						319.669		586.971			4536.55	997.072	7367.76								0.115755		0.212547			1.64272	0.361048	2.66793							0.105412	0.0895869
A0A8I5ZQ48	cAMP-dependent protein kinase type I-alpha regulatory subunit OS=Rattus norvegicus OX=10116 GN=Prkar1a PE=1 SV=1	Prkar1a	38.6819	19.7	6	4						204.586	147.648	427.359	475.441	113.072	448.483	288.383	1182.79		506.837						0.485235	0.35019	1.01361	1.12765	0.268183	1.06371	0.683985	2.80534		1.20211					0.451055	0.0897008
A0A8I6A2T6	Myosin-6 OS=Rattus norvegicus OX=10116 GN=Myh6 PE=3 SV=1	Myh6	221.455	0.4	1	1							594.272		108.276		1339.13	1734.63	505.344		1233.79							0.646481		0.117788		1.45677	1.88703	0.549741		1.34219					0.291944	0.0902918
D4A962	Heterogeneous nuclear ribonucleoprotein U-like 1 OS=Rattus norvegicus OX=10116 GN=Hnrnpul1 PE=1 SV=2	Hnrnpul1	96.101	2.2	2	2						186.882		158.153	676.506		1761.96	458.017	2143.85		521.861						0.221452		0.187409	0.801651		2.0879	0.542744	2.54044		0.618399					0.278784	0.0905165
A0A8I5ZTF0	Cleavage and polyadenylation specificity factor subunit 5 OS=Rattus norvegicus OX=10116 GN=Nudt21 PE=1 SV=1	Nudt21	25.0671	13.4	3	3						208.038			82.1709		459.649	176.17	525.622		568.837						0.617785			0.244013		1.36497	0.523151	1.56088		1.68921					0.335447	0.0907323
D4A9Y0	RCG36668 OS=Rattus norvegicus OX=10116 GN=Sdf2l1 PE=1 SV=1	Sdf2l1	23.4031	7.3	2	2						40.6716	45.889		687.389	1273.42	12.0253	28.3377	20.6619	40.5217							0.151413	0.170836		2.55902	4.7407	0.0447678	0.105496	0.0769203	0.150855						20.1619	0.0909131
A0A8I6AJI1	Ig-like domain-containing protein OS=Rattus norvegicus OX=10116 GN=ENSRNOG00000070109 PE=1 SV=1	ENSRNOG00000070109	12.6964	16.2	1	1			1463.62		327.298	6268.98	4957.16		1508.1	1635.05	1226.16	424.876	1123.01		2256.62			0.690685		0.154452	2.95834	2.33929		0.711673	0.77158	0.578629	0.200499	0.529948		1.0649	1.40449	0.56152	4.01171	0.113464	2.85634	0.0913644
F7FHP0	Angiopoietin-like 3 OS=Rattus norvegicus OX=10116 GN=Angptl3 PE=1 SV=1	Angptl3	52.6215	13.8	6	6	1158.54	455.535	697.518	614.468	643.311	280.112	1309.09	2064.4	1323.42	1269.24	525.663	569.355	226.377	537.664	765.618	1.39692	0.549265	0.841038	0.7409	0.775678	0.337748	1.57845	2.48917	1.59572	1.53039	0.633822	0.686504	0.272956	0.648293	0.92315	0.735333	0.229472	1.74996	0.279962	2.37982	0.0913868
A0A8I5ZKA5	All-trans-retinol dehydrogenase [NAD(+)] ADH7 OS=Rattus norvegicus OX=10116 GN=Adh7 PE=1 SV=1	Adh7	42.5713	2.3	1	1							275.353	383.058	61.1511	1466.39		32.4325		39.4388								0.731731	1.01795	0.162504	3.89682		0.086187		0.104806						15.2074	0.091768
G3V8U4	Sorting nexin-27 OS=Rattus norvegicus OX=10116 GN=Snx27 PE=1 SV=4	Snx27	59.8927	2.1	1	1						268.528	186.596	784.16	610.877	321.335	632.121	589.327	1112.1		634.695						0.47021	0.326741	1.37311	1.06968	0.562677	1.10688	1.03195	1.94735		1.11139					0.585261	0.0918413
A0A0G2JUF9	NCK-associated protein 1-like OS=Rattus norvegicus OX=10116 GN=Nckap1l PE=1 SV=1	Nckap1l	129.083	4	5	5						212.321		586.262	605.533	95.1151	1028.42	441.48	2048.13		649.116						0.299762		0.827705	0.854912	0.134287	1.45196	0.623297	2.89163		0.916445					0.359773	0.0923856
F7FP65	Retinoic acid receptor responder protein 2 OS=Rattus norvegicus OX=10116 GN=Rarres2 PE=1 SV=1	Rarres2	18.3763	17.3	3	2	625.821	675.373	1458.15	1971.26	2173.96	833.996	1497.48	1078.97	511.95	603.15	20.6833	412.084	15.599	1608.79	305.896	0.680578	0.734465	1.58573	2.14374	2.36417	0.906967	1.6285	1.17337	0.556743	0.655923	0.022493	0.44814	0.0169639	1.74955	0.332661	0.342245	0.0535912	0.655442	0.291536	1.91513	0.0936276
A0A0G2JT93	Catenin (Cadherin associated protein), beta 1, isoform CRA_a OS=Rattus norvegicus OX=10116 GN=Ctnnb1 PE=1 SV=1	Ctnnb1	85.4705	7.7	6	5	46.4305		3.72904		4.70961	275.11	151.004	310.533	492.721	19.1691	880.918	483.186	1021.55		341.828	0.138224		0.0111014		0.0140206	0.819006	0.449542	0.92446	1.46684	0.0570667	2.62251	1.43845	3.04116		1.01763	37.2816	0.00234915	13.6529	0.024382	0.36621	0.0939413
A0A8J8YFS5	Histidine--tRNA ligase, cytoplasmic OS=Rattus norvegicus OX=10116 GN=Hars1 PE=1 SV=1	Hars1	56.5022	10.2	6	5						540.314	121.737	447.531	797.474	331.517	1154.77	718.776	670.654		686.27						0.889155	0.200334	0.73647	1.31234	0.545553	1.90032	1.18284	1.10365		1.12934					0.554365	0.0940084
A0A0G2K3C1	Hsp90 co-chaperone Cdc37 OS=Rattus norvegicus OX=10116 GN=Cdc37 PE=1 SV=2	Cdc37	48.2256	4.3	2	2						741.444	742.272	1908.16	1402.68	551.607	1850.39	1344.87	1897.21		1460.44						0.5608	0.561426	1.44326	1.06093	0.417214	1.39956	1.0172	1.43498		1.10462					0.652677	0.0944564
P14272	Plasma kallikrein OS=Rattus norvegicus OX=10116 GN=Klkb1 PE=1 SV=1	Klkb1	71.2736	36.7	22	21	7469.14	3712.01	2996.69	4937.76	4727.89	14712.8	16394.4	23463.9	24162.1	21202.1	6382.8	15697.7	15107.3	8617.3	21983.7	0.584844	0.290655	0.234644	0.386633	0.3702	1.15203	1.2837	1.83726	1.89193	1.66015	0.499781	1.22915	1.18292	0.674746	1.72135	2.84307	0.00611841	4.19131	4.32584e-05	1.47422	0.0946741
A0A8I5ZRR0	Putative sodium-coupled neutral amino acid transporter 10 OS=Rattus norvegicus OX=10116 GN=Slc38a10 PE=1 SV=1	Slc38a10	116.377	1.3	1	1						973.187	925.889	915.704	823.93	510.608	426.231	560.344	402.985	395.321	1090.06						1.38547	1.31813	1.30363	1.17298	0.726921	0.606799	0.797727	0.573704	0.562794	1.55185					1.44327	0.0954916
G3V7Q6	Proteasome subunit beta OS=Rattus norvegicus OX=10116 GN=Psmb5 PE=1 SV=1	Psmb5	28.5594	8	2	2	975.247	1563.53	905.126	1044.84	1141.27	6016.91	5505.78	2806.86	4279.99	4319.05	2129.65	5078.15	1682.94	4210.28	914.162	0.343608	0.550879	0.318903	0.368127	0.402102	2.11994	1.93985	0.988938	1.50797	1.52173	0.750338	1.78918	0.592949	1.48341	0.322086	2.48937	0.0504072	4.07256	2.74157e-05	1.63598	0.0956499
A0A8I6B5A8	Cullin 4B OS=Rattus norvegicus OX=10116 GN=Cul4b PE=1 SV=1	Cul4b	102.595	2.7	2	2						13.3509		10.8464	15.1267	14.6675	29.4988	11.5839	22.3493		22.5511						0.763048		0.619908	0.864539	0.838297	1.68595	0.66206	1.27733		1.28887					0.627933	0.0957255
F7FMS0	Macrophage-stimulating 1 OS=Rattus norvegicus OX=10116 GN=Mst1 PE=4 SV=1	Mst1	83.1448	15.6	13	13	1017.26	1595.95	579.51	1031.04	1050.68	1437.32	2769.23	2477.28	1317.17	2713.79	1299.4	607.821	146.264	1547.94	1866.25	0.71114	1.11569	0.405121	0.720777	0.734507	1.0048	1.9359	1.7318	0.9208	1.89714	0.908382	0.424913	0.10225	1.08213	1.30465	1.03664	0.662951	2.03145	0.0147041	1.95966	0.095848
A0A8I6AD89	Ig-like domain-containing protein OS=Rattus norvegicus OX=10116 GN=ENSRNOG00000064245 PE=1 SV=1	ENSRNOG00000064245	12.8874	9.5	1	1	8838.83	10377.1	62455.5	58763.3	3103.07	771569	124969	130595	48819.5	176824	95828.3	39695	190783	12582.2	24195.1	0.0753567	0.0884715	0.532473	0.500995	0.0264557	6.57812	1.06544	1.11341	0.416217	1.50753	0.816998	0.338425	1.62655	0.107271	0.206279	2.52953	0.194772	8.72785	0.0136361	3.45038	0.096516
A0A0G2K3W2	Coagulation factor V OS=Rattus norvegicus OX=10116 GN=F5 PE=1 SV=2	F5	255.158	13.3	30	9	1769.62	1668.8	1023.65	1126.79	1031.94	3768.82	3768.29	4350.15	2752.73	2503.63	892.342	2620.69	905.512	2481.39	3977.93	0.766239	0.722585	0.443235	0.487897	0.446827	1.63189	1.63166	1.8836	1.19192	1.08406	0.386382	1.13475	0.392084	1.07443	1.72243	1.64298	0.305647	2.58936	0.000314512	1.57601	0.0967963
A0A8I5ZZX6	Transcriptional activator protein Pur-beta OS=Rattus norvegicus OX=10116 GN=Purb PE=1 SV=1	Purb	33.532	7.6	2	1								483.938	257.525		1363.26	792.597	2054.64		510.459								0.531565	0.282869		1.49742	0.8706	2.25685		0.560696					0.314116	0.0969773
Q63276	Bile acid-CoA:amino acid N-acyltransferase OS=Rattus norvegicus OX=10116 GN=Baat PE=1 SV=2	Baat	46.4647	2.1	1	1						396.242		514.905	1556.35	885.752	3048.36		2368.69		936.54						0.285746		0.371319	1.12235	0.638751	2.1983		1.70816		0.675377					0.39583	0.0970498
Q8CHN8	Mannan-binding lectin serine protease 1 OS=Rattus norvegicus OX=10116 GN=Masp1 PE=1 SV=2	Masp1	80.0975	13.6	10	1	2242.98	2595.17	2047.96	2321.37	2774.8	5042.9	5387.24	7756.33	5970.72	5506.8	1540.35	5390.63	3724.84	4385.34	5259.49	0.543121	0.628401	0.495898	0.562104	0.671899	1.2211	1.30448	1.87814	1.44577	1.33343	0.372986	1.3053	0.901943	1.06188	1.27355	1.69422	0.09631	2.47565	1.01634e-05	1.46123	0.0974618
F7FMY6	Vitamin K-dependent protein C OS=Rattus norvegicus OX=10116 GN=Proc PE=4 SV=2	Proc	56.0977	9.2	5	5	4488.57	4039.28	3787.31	2805.48	5231.03	13967.6	9470.25	15453.3	9430.71	9985.86	7038.61	9653.23	8620.93	6588.9	12042	0.549159	0.49419	0.463362	0.34324	0.639996	1.70888	1.15865	1.89065	1.15381	1.22173	0.861146	1.18103	1.05474	0.806125	1.47329	2.15922	0.000932479	2.86501	0.00010038	1.32687	0.0976069
A0A0G2JV63	SEC24 homolog A, COPII coat complex component OS=Rattus norvegicus OX=10116 GN=Sec24a PE=1 SV=1	Sec24a	114.626	0.8	1	1						158.147	289.084	278.926	295.302	134.253	435.236	406.079	667.787		190.367						0.498505	0.91124	0.879221	0.930841	0.423188	1.37194	1.28003	2.10497		0.600069					0.544035	0.0984201
P01186	Vasopressin-neurophysin 2-copeptin OS=Rattus norvegicus OX=10116 GN=Avp PE=1 SV=1	Avp	17.9226	10.1	1	1						1557.72	312.058		997.499	618.034	9.93156	56.1891			756.159						2.53136	0.507106		1.62097	1.00433	0.0161391	0.0913094			1.22879					3.17895	0.0985107
A0A8L2QZL5	Galectin OS=Rattus norvegicus OX=10116 GN=Lgals7 PE=4 SV=1	Lgals7	15.3083	20.6	3	3		53.3592				402.024	2695	514.947	515.317	1195.67	380.842	453.75	1.49417	87.3548	373.715		0.087953				0.662663	4.44221	0.848797	0.849406	1.97084	0.627748	0.747925	0.00246287	0.143989	0.616001	4.86198		19.9514		4.10356	0.0995611
A0A8I6GDH0	Ig-like domain-containing protein OS=Rattus norvegicus OX=10116 GN=ENSRNOG00000069405 PE=4 SV=1	ENSRNOG00000069405	13.6194	30.1	3	1	1914.78	1686.17	8106.87	4354.55	1363.9	1872.74	5836.2	4823.25	10462.1	1431.95	1077.48	888.186	2557.63	3258.82	1586.19	0.560744	0.493796	2.3741	1.27523	0.399419	0.548431	1.70913	1.41249	3.06382	0.419347	0.315539	0.260105	0.749	0.954345	0.464515	0.537596	0.262441	1.40169	0.53229	2.60733	0.0995687
A0A8I6AMK5	Nuclear mitotic apparatus protein 1 OS=Rattus norvegicus OX=10116 GN=Numa1 PE=1 SV=1	Numa1	234.991	4.9	9	9		76.9989				472.762	108.424	486.429	481.727	138.654	913.214	869.97	564.597		347.378		0.172637				1.05997	0.243094	1.09061	1.08007	0.310873	2.04749	1.95054	1.26587		0.778849	8.75064		4.38447		0.501045	0.0999546
B2RYM1	Angiopoietin-like 6 OS=Rattus norvegicus OX=10116 GN=Angptl6 PE=1 SV=1	Angptl6	50.9162	7	2	2	204.876	119.284		95.5973		439.249	479.439	916.629	655.863	1264.84	191.533	601.146	379.054	303.321	700.438	0.419346	0.244154		0.195672		0.89907	0.981332	1.87619	1.34244	2.58892	0.392037	1.23045	0.775862	0.620849	1.43368	3.10965	0.0221133	5.36885	0.00182805	1.72651	0.10066
A0A8L2UK05	Angiotensinogen OS=Rattus norvegicus OX=10116 GN=Agt PE=1 SV=1	Agt	52.5602	22.4	9	9	5278.92	3687.17	3460.12	4327	4671.59	10788.2	8899.94	13624.6	8675.86	8891.99	10465.7	6328.35	7943.83	5492.8	9061.86	0.709546	0.495596	0.465079	0.581597	0.627914	1.45006	1.19625	1.8313	1.16613	1.19518	1.40671	0.8506	1.06774	0.738293	1.21801	1.83397	0.00291495	2.37485	7.30126e-05	1.29492	0.100663
A0A0G2K9N0	Small ArfGAP2 OS=Rattus norvegicus OX=10116 GN=Smap2 PE=1 SV=2	Smap2	43.4301	2	1	1								21.0309	16.1887		29.8982	31.6653	94.6844		41.065								0.538028	0.414152		0.76488	0.810088	2.42229		1.05056					0.377264	0.100908
A0A0H2UHX3	40S ribosomal protein S4 OS=Rattus norvegicus OX=10116 GN=Rps4x PE=1 SV=1	Rps4x	32.4881	3.1	1	1			17.1968					64.6356	180.781		722.104	150.817	1291.63		565.333			0.0402265					0.151195	0.422879		1.68913	0.352788	3.02136		1.32242	39.6859		7.13553		0.1798	0.101141
A0A8I5ZMB6	Small nuclear ribonucleoprotein polypeptide E OS=Rattus norvegicus OX=10116 GN=Snrpe PE=3 SV=1	Snrpe	6.24639	20.8	1	1						848.43	664.529	1303.14	1853.5	1102.16	5014.93	2261.58	3901.55	780.377	1451.09						0.442322	0.346446	0.679382	0.966305	0.574603	2.61449	1.17906	2.03404	0.406843	0.756515					0.430422	0.101468
M0RCV0	Serine-threonine kinase receptor-associated protein OS=Rattus norvegicus OX=10116 GN=Strap PE=1 SV=2	Strap	37.9579	7	2	2						88.9073	61.353		267.572	61.6118	511.367	160.485	161.779		206.59						0.468036	0.322981		1.40858	0.324344	2.692	0.844845	0.851657		1.08756					0.460905	0.10208
A0A0G2JYA4	Serine/threonine-protein phosphatase OS=Rattus norvegicus OX=10116 GN=LOC100362453 PE=3 SV=1	LOC100362453	35.5231	2.6	1	1								708.882	627.092		1783.2	1000.48	1129.19		816.552								0.701239	0.620331		1.76398	0.989689	1.11701		0.807749					0.564964	0.102396
A0A8L2QED8	Lecithin cholesterol acyltransferase, isoform CRA_d OS=Rattus norvegicus OX=10116 GN=Lcat PE=1 SV=1	Lcat	46.5392	21.9	7	7	2592.39	2577.4	1638.67	2264.61	2994.38	8238.5	5956.62	7339.29	8290.22	6692.2	4192.13	7252.29	6584.98	2872.74	6329.4	0.512899	0.509934	0.324207	0.448048	0.592431	1.62997	1.1785	1.45206	1.6402	1.32404	0.829404	1.43485	1.30282	0.568366	1.25226	2.25661	0.00477197	3.02606	1.4167e-05	1.34098	0.102525
Q4KLZ0	Vanin 1 OS=Rattus norvegicus OX=10116 GN=Vnn1 PE=1 SV=1	Vnn1	57.0132	2.3	1	1	1197.23	358.431		868.768	404.439	1402.57	773.762	720.638	1079.52	1120.11	506.394	1015.2	357.081	584.48	997.963	1.47201	0.440697		1.06816	0.497265	1.72448	0.951354	0.886037	1.32728	1.3772	0.62262	1.24821	0.439037	0.718628	1.22701	0.9788	0.94159	1.44131	0.218856	1.47253	0.102806
P05545	Serine protease inhibitor A3K OS=Rattus norvegicus OX=10116 GN=Serpina3k PE=1 SV=3	Serpina3k	46.5616	25.5	10	3	10296.5	9889.5	10805.2	15762.8	14275.2	24751.4	18805.5	23011.9	27230.9	35547.2	23132.9	13552	12316.6	14664.1	29477.7	0.54475	0.523219	0.571664	0.833951	0.755251	1.30951	0.994931	1.21748	1.44069	1.88068	1.22388	0.71699	0.651625	0.775826	1.55956	1.52621	0.08356	2.11943	0.000714688	1.38869	0.103035
A0A8I6AV73	Testin OS=Rattus norvegicus OX=10116 GN=Tes PE=1 SV=1	Tes	47.4497	10	4	3						492.315		540.258	952.069	376.202	2400.42	541.294	1390.17		913.956						0.517771		0.568193	1.0013	0.395654	2.52454	0.569282	1.46205		0.961213					0.450041	0.103225
A0A0H2UI19	Coagulation factor XII OS=Rattus norvegicus OX=10116 GN=F12 PE=1 SV=2	F12	66.881	33.8	19	18	17584.5	16446.7	11841.2	14357	13415	51078.4	34269.1	56589.3	51041.6	46135.9	36607.9	40764.1	37537.3	26555.6	47830.7	0.525377	0.491381	0.353781	0.428948	0.400803	1.52608	1.02387	1.69073	1.52498	1.37841	1.09374	1.21792	1.12151	0.793409	1.42905	2.5704	5.07456e-05	3.24688	5.75715e-06	1.26318	0.103335
A0A8I6AHB8	Mast cell protease 9 OS=Rattus norvegicus OX=10116 GN=Mcpt9 PE=4 SV=1	Mcpt9	26.9639	7.4	2	0						321.629	228.083	600.202	442.627	61.1444	1306.72	512.489	471.13		586.852						0.638875	0.453058	1.19222	0.879221	0.121456	2.59563	1.01799	0.935839		1.16571					0.459806	0.103429
A0A0G2K8V2	Vinculin OS=Rattus norvegicus OX=10116 GN=Vcl PE=1 SV=2	Vcl	123.633	29.2	34	34	651.502	515.833	402.506	206.222	389.717	6705.19	4298.07	8475.54	5797.39	6347.07	5566.34	5945.63	4466.93	2207.14	4106.05	0.174257	0.13797	0.107658	0.0551582	0.104237	1.79343	1.1496	2.26695	1.55063	1.69765	1.48883	1.59028	1.19477	0.590343	1.09824	10.2929	1.86705e-05	14.6013	1.79644e-06	1.41859	0.103946
P46462	Transitional endoplasmic reticulum ATPase OS=Rattus norvegicus OX=10116 GN=Vcp PE=1 SV=3	Vcp	89.3488	10.8	9	9	43.6308	20.2359	19.6616		6.2285	805.289	490.965	1407.74	412.976	242.942	6019.72	1850.89	2143.33		380.108	0.0409716	0.0190026	0.0184633		0.0058489	0.756209	0.461043	1.32195	0.387807	0.228135	5.65284	1.73809	2.0127		0.356942	115.802	0.000609621	29.9469	0.000207923	0.258603	0.104328
A0A0G2JXI6	CYFIP-related Rac1 interactor B OS=Rattus norvegicus OX=10116 GN=Cyrib PE=1 SV=1	Cyrib	36.848	17.6	5	4			1217.69	1304.01	912.033	744.15	386.429	2186.35	1127.13	263.161	2721.34	915.697	4036.87		1268.82			0.855337	0.915967	0.640634	0.522709	0.271437	1.53575	0.791724	0.184851	1.91154	0.643208	2.8356		0.891252	1.95328	0.232464	0.822526	0.40109	0.421099	0.104389
A0A8I5ZNK4	60S ribosomal protein L13 OS=Rattus norvegicus OX=10116 GN=ENSRNOG00000062895 PE=3 SV=1	ENSRNOG00000062895	53.5272	2.6	1	1									1568.38	599.976	2569.76	1426.94	3242.76		2022.93									0.823241	0.314928	1.34887	0.749003	1.70213		1.06183					0.468206	0.104622
A0A0G2JWB2	60S ribosomal protein L11 OS=Rattus norvegicus OX=10116 GN=Rpl11 PE=1 SV=1	Rpl11	20.2914	9.6	2	1	0.447626		3.18881			1.97181		5.6694	39.4035	1.76261	67.7085	5.29589	64.2143		44.182	0.0191421		0.136364			0.0843213		0.242443	1.68503	0.0753753	2.89545	0.226471	2.74603		1.88938	24.9421	0.0393644	6.71087	0.2956	0.269058	0.104872
D4ACL2	Tetratricopeptide repeat protein 38 OS=Rattus norvegicus OX=10116 GN=Ttc38 PE=1 SV=2	Ttc38	57.0584	7.8	4	4						247.098	466.63	236.852	460.052	266.2	454.258	518.652	707.595		328.451						0.603366	1.13942	0.578348	1.12336	0.650011	1.10921	1.26645	1.72781		0.802016					0.667743	0.104932
A0A8I5ZZE8	Similar to protein-expressed in prostate, ovary, testis, and placenta 8 isoform 2 OS=Rattus norvegicus OX=10116 GN=LOC685184 PE=4 SV=1	LOC685184	289.74	0.3	1	1	348.856	544.477				253.077	1304.8	463.577	2060.58	874.608	2948.83	4608.38	1707.92	455.08	4890.31	0.204603	0.319334				0.148429	0.765258	0.271886	1.20852	0.512955	1.72948	2.7028	1.00169	0.266903	2.86815	6.54203	0.0804093	2.21939	0.406572	0.339251	0.105456
A0A0H2UHI2	Dual-specificity mitogen-activated protein kinase kinase 1 OS=Rattus norvegicus OX=10116 GN=Map2k1 PE=1 SV=2	Map2k1	43.3308	2.1	1	1						935.632		1244.78	560.087	493.078	1227.58	1135.47			1341.62						0.943959		1.25586	0.565073	0.497466	1.23851	1.14557			1.35356					0.654628	0.106045
A0A8I6A4F6	cAMP-dependent protein kinase OS=Rattus norvegicus OX=10116 GN=Prkacb PE=1 SV=1	Prkacb	46.0187	5.3	2	1						419.077	174.327	374.047	809.67	206.44	744.612	599.15	988.818		408.671						0.798273	0.332064	0.712498	1.54229	0.393235	1.41837	1.14128	1.88354		0.778452					0.578877	0.106788
A0A0G2K7W6	Similar to 60S ribosomal protein L27a OS=Rattus norvegicus OX=10116 GN=RGD1562402 PE=4 SV=2	RGD1562402	13.4504	6.7	1	1						195.857	107.774	254.519	177.005		589.378	308.181	517.684		151.209						0.680766	0.374603	0.884666	0.615238		2.04858	1.07119	1.79938		0.525578					0.469312	0.107342
A0A8I6GKW3	N-acetylneuraminate synthase OS=Rattus norvegicus OX=10116 GN=Nans PE=1 SV=1	Nans	40.4256	6.9	2	2						642.177		1357.76	678.144	659.618	1771.66	922.675	2010.7		939.98						0.571923		1.20922	0.603954	0.587455	1.57784	0.821734	1.79072		0.837146					0.591265	0.107641
A0A8I5Y641	Ribosome-binding protein 1 OS=Rattus norvegicus OX=10116 GN=Rrbp1 PE=1 SV=1	Rrbp1	156.506	5.3	8	8		5770.83	7757.47			577.438	572.128	689.444	798.455	425.639	2670.32	1073.75	1968.88		397.951		2.79616	3.75875			0.279788	0.277214	0.334058	0.386877	0.206236	1.29386	0.520265	0.953986		0.19282	0.225856	0.0557969	0.0905688	5.82785e-05	0.401002	0.107953
P01883	Ig delta chain C region (Fragment) OS=Rattus norvegicus OX=10116 PE=2 SV=1	--	22.4226	17.3	3	3	1873.38	2878.46	1979.83	1026.83	2013.83	8158.87	38936.2	2081.9	3561.35	7247.22	867.694	3625.25	7713.62	235.58	2527.88	0.331659	0.509595	0.350503	0.181788	0.356523	1.44442	6.89316	0.368574	0.630492	1.28303	0.153614	0.641804	1.3656	0.0417065	0.447528	1.53188	0.896234	6.1383	0.0342843	4.00705	0.108521
A0A140TAI2	Biotinidase OS=Rattus norvegicus OX=10116 GN=Btd PE=1 SV=1	Btd	59.8174	6.7	3	1	2107.05	1869.26	1258.32	1245.17	1676.55	6282.04	4858.04	8760.91	6934.42	11241.3	3949.99	7757.79	3965.22	3702.43	6878.04	0.436023	0.386815	0.26039	0.25767	0.346936	1.29997	1.0053	1.81294	1.43497	2.32622	0.81739	1.60536	0.820542	0.766163	1.42331	3.21878	0.000315602	4.66835	2.69675e-05	1.45035	0.110656
G3V7W7	Aminopeptidase OS=Rattus norvegicus OX=10116 GN=Anpep PE=1 SV=3	Anpep	109.434	11.6	10	1	1270.17	1006.89	846.228	748.103	633.23	2478.79	2411.63	1499.56	1582.97	2284.86	1196.02	1645.46	974.196	1184.81	2467.63	0.85704	0.679397	0.57099	0.50478	0.42727	1.67255	1.62724	1.01182	1.06811	1.54171	0.807014	1.11027	0.657336	0.799445	1.66503	1.65788	0.0457815	2.27718	0.000909565	1.37355	0.110923
A0A8L2Q6U4	Ragulator complex protein LAMTOR3 OS=Rattus norvegicus OX=10116 GN=Lamtor3 PE=1 SV=1	Lamtor3	14.0053	21.3	2	2						206.977	180.211	381.54	272.799	94.2192	1260.14	384.489	788.215		155.038						0.500262	0.435571	0.922181	0.659354	0.227728	3.04575	0.92931	1.90511		0.374728					0.351097	0.110975
A0A0H2UI20	C-terminal-binding protein 1 OS=Rattus norvegicus OX=10116 GN=Ctbp1 PE=1 SV=2	Ctbp1	47.7586	6.6	3	2						713.866		539.601	1148.6		1352.23	1073.31	1512.24		905.018						0.689738		0.521363	1.10978		1.30652	1.03704	1.46113		0.87443					0.661343	0.111093
A0A8I6A9N8	Inducible T-cell co-stimulator ligand OS=Rattus norvegicus OX=10116 GN=Icoslg PE=1 SV=1	Icoslg	31.4362	22	6	6	598.926	810.174	167.52	207.612	276.218	2496.18	1543.88	2788.57	2120.98	2507.44	443.464	1261.75	882.615	2221.93	2571.46	0.429878	0.5815	0.120237	0.149013	0.198255	1.79163	1.10811	2.00149	1.52233	1.79971	0.318295	0.905617	0.633495	1.59479	1.84566	3.58233	0.0199329	5.56046	0.000385262	1.55219	0.11119
A0A8I6GD56	Calponin OS=Rattus norvegicus OX=10116 GN=Cnn1 PE=1 SV=1	Cnn1	26.467	11.4	3	1	1005.43	942.902	2499.18	2518.17	3185.53	542.253	699.21	1697.5	4665	308.83	280.29	28.7619	367.612	825.468	476.585	0.752468	0.705669	1.87039	1.8846	2.38405	0.405822	0.523289	1.27041	3.49129	0.231129	0.20977	0.0215255	0.275121	0.617781	0.356677	0.194924	0.0153172	0.779492	0.295968	3.99895	0.112213
A0A8I6A2B7	ubiquitinyl hydrolase 1 OS=Rattus norvegicus OX=10116 GN=Usp24 PE=1 SV=1	Usp24	284.226	0.7	2	2								354.968		224.82	169.258	112.881	54.6149										1.93646		1.22646	0.92335	0.615798	0.29794							2.58255	0.112246
P27008	Poly [ADP-ribose] polymerase 1 OS=Rattus norvegicus OX=10116 GN=Parp1 PE=1 SV=4	Parp1	112.66	1.4	1	1						0.784202		1.04238	3.16484		151.134	1.899	266.875		3.33213						0.0128188		0.0170391	0.0517334		2.47048	0.0310415	4.36242		0.0544679					0.0157245	0.112928
A0A8I6AII1	Collagen type V alpha 2 chain OS=Rattus norvegicus OX=10116 GN=Col5a2 PE=1 SV=1	Col5a2	145.291	2.7	4	4	274.709					361.114	317.145	373.6	2079.87	316.096	1375.18	2127.61	862.609	361.237	3656.61	0.249616					0.328129	0.288176	0.339475	1.88989	0.287223	1.24956	1.93327	0.783816	0.32824	3.3226	6.10336		2.51016		0.411276	0.113007
A0A0U1RRV5	Clustered mitochondria protein homolog OS=Rattus norvegicus OX=10116 GN=Cluh PE=1 SV=1	Cluh	151.166	1.3	2	2								40.8283	232.139		930.704	298.229	504.347		213.974								0.110336	0.62734		2.51517	0.805944	1.36297		0.578249					0.280361	0.113092
A0A8I6AQM3	Eukaryotic translation elongation factor 1 delta (Guanine nucleotide exchange protein), isoform CRA_e OS=Rattus norvegicus OX=10116 GN=Pycr3 PE=1 SV=1	Pycr3	28.7662	8.2	1	1								386.38	372.328		1660.01	1034.5	616.711		504.97								0.506739	0.488309		2.17711	1.35675	0.808819		0.66227					0.397626	0.113096
O08619	Coagulation factor XIII A chain OS=Rattus norvegicus OX=10116 GN=F13a1 PE=2 SV=3	F13a1	82.6587	18	13	1	2627.47	1318.92	1623.98	1382.61	2002.2	5524.38	6810.96	3862.52	6928.97	7603.43	3306.86	5484.43	1085.38	3497.31	6051.38	0.666749	0.33469	0.412103	0.350852	0.508081	1.40187	1.72835	0.980155	1.7583	1.92945	0.839151	1.39173	0.275428	0.887479	1.5356	2.16917	0.0821841	3.43156	0.000106736	1.58197	0.114281
A0A8I6AP19	Splicing factor 3b, subunit 1 OS=Rattus norvegicus OX=10116 GN=Sf3b1 PE=1 SV=1	Sf3b1	145.129	3.5	4	4						204.412	967.426	294.463	545.009	106.888	1212.7	631.187	841.351		477.695						0.348354	1.64867	0.501819	0.928795	0.182156	2.06666	1.07566	1.43381		0.814079					0.535756	0.114289
B5DEZ6	Glucosamine-6-phosphate isomerase OS=Rattus norvegicus OX=10116 GN=Gnpda2 PE=1 SV=1	Gnpda2	31.0066	7.2	2	2						698.911	457.985	474.547	425.386	538.567	1059.96	671.126	565.771		554.889						1.15477	0.756702	0.784066	0.70284	0.889843	1.75132	1.10886	0.934792		0.91681					0.728085	0.115155
A0A8I5Y8T8	Cell adhesion molecule L1-like OS=Rattus norvegicus OX=10116 GN=Chl1 PE=3 SV=1	Chl1	135.076	2.2	2	2	629.3	387.895	163.673	549.723	737.563	1035.33	1282.63	1552.55	1220.05	1481.42	390.316	1000.68	484.828	1160.26	1532.48	0.693636	0.427552	0.180406	0.605925	0.812968	1.14118	1.41376	1.71128	1.34478	1.63288	0.430221	1.10299	0.534395	1.27888	1.68915	1.851	0.144408	2.66271	0.00444331	1.43852	0.115257
A0A8L2R8Y3	Macrophage migration inhibitory factor OS=Rattus norvegicus OX=10116 GN=Mif PE=1 SV=1	Mif	12.4575	7.9	1	1	1615.38	2242.4				11815.9	12164.4	13892.4	18240.2	12244.5	40328.1	14054.3	58368.6		18147.7	0.0874838	0.121441				0.639911	0.658784	0.752369	0.98783	0.663125	2.18404	0.761135	3.16106		0.98282	16.9656	0.00208039	7.08775	6.48263e-05	0.417773	0.115647
Q6MG90	Complement C4B (Chido blood group) OS=Rattus norvegicus OX=10116 GN=C4b PE=1 SV=1	C4b	192.127	5	9	9	6070.1	6194.88	3917.57	4758.58	2612.24	5318.34	4978.25	3235.54	11307.6	4109.33	3962.38	9363.44	13275.4	10024.9	11084.2	0.908581	0.927258	0.586387	0.712271	0.391003	0.796056	0.745152	0.4843	1.69254	0.61509	0.593095	1.40153	1.98709	1.50054	1.6591	2.02563	0.0327179	1.22908	0.572871	0.606767	0.115682
A0A8I6A910	Matrix Gla protein OS=Rattus norvegicus OX=10116 GN=Mgp PE=1 SV=1	Mgp	15.2932	8.3	1	1	461.973		421.681	942.873	802.231	463.288	678.11	1094.53	606.748	284.149		893.812	836.388	1449.62		0.620418		0.566306	1.26625	1.07737	0.622183	0.910683	1.46992	0.814847	0.381604		1.20036	1.12325	1.9468		1.61284	0.127548	0.951575	0.786525	0.590001	0.115813
A0A8I6AH22	Serpin A11 OS=Rattus norvegicus OX=10116 GN=Serpina11 PE=1 SV=1	Serpina11	47.3847	13.4	4	4	1388.62	963.071	479.003	471.688	542.187	3044.02	2016.57	4277.51	1313.16	1572.33	620.942	1473.03	846.828	2342.84	1721.63	0.902743	0.626091	0.311399	0.306644	0.352475	1.97891	1.31097	2.7808	0.853681	1.02217	0.403673	0.957612	0.550522	1.52308	1.11923	1.82212	0.106387	3.17944	0.00527248	1.74491	0.116119
A0A8I6A9R8	Coatomer subunit epsilon OS=Rattus norvegicus OX=10116 GN=Cope PE=1 SV=1	Cope	34.6532	18.8	3	1						1622.22	784.181	2638.85	2745.52	1253.37	5646	3272.93	4558.54		1337.49						0.611926	0.295805	0.995411	1.03565	0.472788	2.12975	1.2346	1.71955		0.504519					0.488379	0.116125
G3V7N9	Adiponectin a OS=Rattus norvegicus OX=10116 GN=C1qb PE=1 SV=1	C1qb	26.6475	13.8	3	3	6736.85	4652.61	4959.76	3749.13	3847.4	16972.9	11097.3	6641.33	15240.2	17838.1	7950.65	11783.8	5182.98	5866.9	12556.8	0.748114	0.516663	0.550772	0.416333	0.427246	1.8848	1.23234	0.737507	1.6924	1.98089	0.882904	1.30857	0.57556	0.651508	1.3944	1.80997	0.0283044	2.83098	0.00144848	1.5641	0.116166
A0A8I5ZYE2	Ig-like domain-containing protein OS=Rattus norvegicus OX=10116 GN=ENSRNOG00000065191 PE=1 SV=1	ENSRNOG00000065191	12.6725	14.4	2	2	1170.45	1270.4	3734.98	1245.48	1054.9	4133.29	11330.3	11348	13565.1	14213.2	402.005	2101.34	4597.44	5927.46	14883.9	0.192977	0.209457	0.615802	0.205348	0.173925	0.681474	1.86808	1.87099	2.23654	2.3434	0.0662803	0.346458	0.758	0.977286	2.45398	3.293	0.269828	6.44038	0.000368837	1.95578	0.116261
P10959	Carboxylesterase 1C OS=Rattus norvegicus OX=10116 GN=Ces1c PE=1 SV=3	Ces1c	60.1748	31.3	17	2	16953.2	3814.51	11991.7	5821.92	8993.58	65547.4	17808.1	60092.4	31460.4	52055.6	28737.9	31779.9	27817.4	13451.3	26998.8	0.630505	0.141865	0.445982	0.216523	0.33448	2.43777	0.662302	2.23489	1.17004	1.936	1.06879	1.18192	1.03456	0.500265	1.00411	2.707	0.00741437	4.77067	0.00218647	1.76234	0.118749
A0A8I6AI81	Guanine deaminase OS=Rattus norvegicus OX=10116 GN=Gda PE=1 SV=1	Gda	49.4064	2	1	1	1375.9	1690.6	2607.15	1123.6	2271.51	11906.7	7090.56	11783.7	8977.25	15396.9	11106.7	9008.39	8677.88	4292.6	5339.42	0.20106	0.247046	0.380981	0.164191	0.331934	1.73992	1.03614	1.72194	1.31184	2.24994	1.62302	1.31639	1.26809	0.627274	0.780245	4.23707	0.000297828	6.08187	2.0111e-05	1.4354	0.119341
Q3MHS7	GDP-mannose 4,6-dehydratase OS=Rattus norvegicus OX=10116 GN=Gmds PE=2 SV=1	Gmds	42.0949	2.2	1	1						1108.72	526.227	1336.73	1239.35	319.802	2440.43	822.29	1919.33		1484.99						0.891103	0.422942	1.07436	0.996095	0.257032	1.96144	0.660895	1.54261		1.19352					0.543669	0.119927
A0A8L2Q0X9	Coagulation factor IX OS=Rattus norvegicus OX=10116 GN=F9 PE=1 SV=1	F9	52.6695	11.7	5	5	4814.15	5833.87	8899.1	8996.42	15736.4	12942.9	10673.9	14684.4	9726.52	11642.3	3587.81	8708.59	9105.52	8040.48	13696.4	0.490943	0.594934	0.907524	0.917449	1.60478	1.31991	1.08851	1.4975	0.991904	1.18727	0.365883	0.888096	0.928575	0.819963	1.39675	0.974229	0.937275	1.34756	0.123229	1.38321	0.12169
A0A8I5ZQF6	Similar to ribosomal protein L10 OS=Rattus norvegicus OX=10116 GN=RGD1563861 PE=3 SV=1	RGD1563861	24.65	3.7	1	1								526.571	1081.54		9640.86	1093.14	3625.28		2308.64								0.172873	0.355068		3.16508	0.358877	1.19018		0.757924					0.192959	0.122412
Q5BJY9	Keratin, type I cytoskeletal 18 OS=Rattus norvegicus OX=10116 GN=Krt18 PE=1 SV=3	Krt18	47.7613	12.8	6	3	1130.97	547.833	746.324	260.755	324.594	864.776	972.878	872.216	1313.2	721.084	4262.99	834.195	2894.47	934.634	1585.91	0.928706	0.449859	0.612851	0.214122	0.266544	0.71012	0.798889	0.716229	1.07835	0.592125	3.5006	0.685008	2.37682	0.767484	1.30229	3.49188	0.0205064	1.57588	0.0786761	0.4513	0.123754
A0A0G2QC04	Plastin 1 OS=Rattus norvegicus OX=10116 GN=Pls1 PE=1 SV=1	Pls1	70.3896	2.7	2	2						33.0866		192.063	352.666	152.235	35.7611	10.377	167.533		21.5088						0.274228		1.59185	2.92296	1.26175	0.296395	0.0860068	1.38854		0.178269					3.10422	0.123933
A0A8I6AJP9	IST1 homolog OS=Rattus norvegicus OX=10116 GN=Ist1 PE=1 SV=1	Ist1	36.6443	3	1	1						26.1386		140.179	16.005	281.68	66.4181	9.83355	3.74702		10.3924						0.377185		2.0228	0.230955	4.0647	0.958425	0.1419	0.0540702		0.149964					5.13328	0.124409
A0A0H2UHU5	E-selectin OS=Rattus norvegicus OX=10116 GN=Sele PE=3 SV=2	Sele	67.5342	1.5	1	1		7.13022	31.305		45.3806			21.6842	87.6778	156.061	2.06861	44.176	6.60161				0.159598	0.70071		1.01577			0.485365	1.96252	3.49317	0.0463024	0.988805	0.147766			0.630504	0.423675	3.16674	0.238929	5.02256	0.12503
A0A8I6AHX3	Fibulin-5 OS=Rattus norvegicus OX=10116 GN=Fbln5 PE=1 SV=1	Fbln5	51.1555	7.9	4	4	871.019	814.751	551.944	782.809	858.503	2175.96	2651.43	2330.33	3236.11	3349.17	1866.12	2735.41	1606.24	1448.77	2955.12	0.462755	0.432861	0.293237	0.415891	0.456106	1.15605	1.40865	1.23806	1.71928	1.77935	0.991433	1.45327	0.853364	0.769702	1.57	2.73565	0.000354261	3.5429	5.84772e-06	1.29508	0.125355
B2RZ77	Dermatopontin OS=Rattus norvegicus OX=10116 GN=Dpt PE=1 SV=1	Dpt	24.203	10.4	2	2			995.338	1096.14	1072.61	3841.62	3424.85	4980.53	4165.54	5140.95	2971.55	2039.32	4761.12	1987.83	4423.75			0.316358	0.348397	0.340918	1.22102	1.08855	1.58301	1.32397	1.634	0.944477	0.648176	1.51327	0.631812	1.40604	3.06886	0.0042029	4.08715	1.10616e-05	1.33181	0.125734
A0A8I5ZUT3	Ig-like domain-containing protein OS=Rattus norvegicus OX=10116 GN=ENSRNOG00000064415 PE=4 SV=1	ENSRNOG00000064415	12.7366	18.1	2	2	22.1949	577.511	300.501	776.492	572.123	3958.66	21546.4	544.241	8179.16	17456.7	22.2185	4962.49	1157.24	1316.69	2184.93	0.00523651	0.136254	0.070898	0.1832	0.134982	0.933975	5.0835	0.128404	1.92973	4.1186	0.00524207	1.17081	0.27303	0.310649	0.515495	4.28827	0.374537	22.9832	0.0114997	5.35955	0.126145
A0A8I6A3V5	Deoxynucleoside triphosphate triphosphohydrolase SAMHD1 OS=Rattus norvegicus OX=10116 GN=Samhd1 PE=1 SV=1	Samhd1	71.3186	15	8	1	213.454	146.641	164.704		131.697	480.556	261.817	1570.94	2101.33	363.105	6056.92	3094.95	5762.52	227.403	3136.33	0.126025	0.0865783	0.0972429		0.077755	0.283725	0.154579	0.927497	1.24064	0.214381	3.57606	1.82728	3.40225	0.134261	1.85172	22.2736	0.00595406	5.82212	0.0189792	0.261391	0.126745
A0A8I5ZT09	Ras-related protein Rab-35 OS=Rattus norvegicus OX=10116 GN=Rab35 PE=1 SV=1	Rab35	22.6478	7.1	1	1						373.43		888.394	396.075		974.39	698.682	728.555		839.788						0.533546		1.26931	0.5659		1.39218	0.998257	1.04094		1.19987					0.681965	0.127178
D3ZTX4	Maltase-glucoamylase OS=Rattus norvegicus OX=10116 GN=Mgam PE=1 SV=4	Mgam	512.474	15.2	33	8	1590.66	667.798	1051.32	879.561	693.741	5863.6	3129.9	3987.95	4221.14	2991.97	2609.84	1835.54	1257.34	3541.49	4667.44	0.61196	0.256916	0.404465	0.338385	0.266897	2.25585	1.20414	1.53425	1.62396	1.15107	1.00406	0.706171	0.483724	1.36249	1.79566	2.84895	0.00757506	4.13562	8.86475e-05	1.45163	0.127283
A0A8L2R4Y3	Haloacid dehalogenase-like hydrolase domain-containing protein 2 OS=Rattus norvegicus OX=10116 GN=Hdhd2 PE=3 SV=1	Hdhd2	29.8014	3	1	1						354.613		357.24		185.214	652.607	387.554	1159.55		349.037						0.720379		0.725717		0.376252	1.32574	0.787297	2.35556		0.709052					0.469285	0.127945
F1LWD0	Ig-like domain-containing protein OS=Rattus norvegicus OX=10116 GN=AABR07065782.1 PE=1 SV=3	AABR07065782.1	12.1917	45	4	4	2369.64	1279.41	9819.99	3029.86	2116.06	19551	8453.48	25903	18490.5	5385.29	12839.4	6165.76	8201.46	4688.23	7960.17	0.260872	0.140849	1.08107	0.333555	0.232955	2.15236	0.930636	2.85163	2.03561	0.592862	1.41348	0.678782	0.902891	0.516123	0.876328	2.14102	0.0335061	4.17853	0.00883677	1.95166	0.128086
A0A0G2K8F6	Alpha-mannosidase OS=Rattus norvegicus OX=10116 GN=Man2b2 PE=1 SV=2	Man2b2	116.59	7.9	7	2	116.738	1039.65	39.0849	243.322	206.668	113.85	1659.67	168.419	757.655	212.417	966.536	1555.73	776.356		738.29	0.190163	1.69356	0.0636681	0.396364	0.336656	0.185458	2.70355	0.27435	1.2342	0.346021	1.57446	2.53423	1.26466		1.20265	3.0667	0.0345509	1.76972	0.427292	0.577077	0.1281
D4A3X3	ISG15 ubiquitin-like modifier OS=Rattus norvegicus OX=10116 GN=Isg15 PE=1 SV=1	Isg15	18.225	16.1	2	2						1022	413.195	2445.55	630.744		7652.22	1819.96	2570.03		1019.27						0.46526	0.188105	1.11332	0.287143		3.48363	0.828529	1.16999		0.464015					0.345404	0.128143
A0A8L2QA85	Isocitrate dehydrogenase [NADP] OS=Rattus norvegicus OX=10116 GN=Idh1 PE=1 SV=1	Idh1	43.795	28.3	11	11	594.223	290.738	508.208	329.795	541.838	1437.19	1119.13	1863.8	1985.08	1088.62	4917.3	2241.67	4718.59	1075.61	1722.45	0.364789	0.178482	0.311985	0.202458	0.332631	0.882281	0.687027	1.14417	1.21862	0.668297	3.01869	1.37614	2.89671	0.660311	1.0574	6.47986	0.000691153	3.30882	0.000220539	0.510631	0.128897
G3V8H3	Glutathione S-transferase Mu 7 OS=Rattus norvegicus OX=10116 GN=Gstm7 PE=1 SV=2	Gstm7	21.3267	5	1	0						110.532	181.481	105.564	1424.2	841.848	1055.59	334.258	7116.99		987.518						0.0818218	0.134342	0.0781441	1.05427	0.623182	0.781407	0.247436	5.26838		0.731015					0.224438	0.129782
Q62867	Gamma-glutamyl hydrolase OS=Rattus norvegicus OX=10116 GN=Ggh PE=1 SV=1	Ggh	35.83	4.7	2	2	925.327	257.62	391.662	341.978	356.636	1273.52	1388.42	1573.02	1068.41	1679.55	981.809	1420.55	884.216	372.955	1307.51	0.975865	0.27169	0.413053	0.360656	0.376114	1.34308	1.46425	1.65894	1.12676	1.77128	1.03543	1.49813	0.932509	0.393325	1.37892	2.18502	0.0387552	3.07182	0.000743472	1.40585	0.130155
A0A8I6A719	Homogentisate 1,2-dioxygenase OS=Rattus norvegicus OX=10116 GN=Hgd PE=1 SV=1	Hgd	45.422	9.9	3	3						192.31		93.7547	46.1434	417.995	291.501		440.368		441.679						0.699763		0.341148	0.167903	1.52097	1.06069		1.60238		1.60715					0.479445	0.130215
Q01177	Plasminogen OS=Rattus norvegicus OX=10116 GN=Plg PE=2 SV=2	Plg	90.5357	53.3	38	1	33758.6	28798.2	21415.8	21690.1	19638.5	61766.1	68505.7	79772.5	87330.8	91832.9	56439.8	67991.7	56817.3	48948.2	88116.1	0.608027	0.518685	0.385721	0.390662	0.353711	1.11247	1.23386	1.43679	1.57292	1.65401	1.01654	1.2246	1.02334	0.881609	1.58706	2.54038	0.000193077	3.10618	1.80865e-05	1.22272	0.130307
A0A0G2JUN5	Inositol-1-monophosphatase OS=Rattus norvegicus OX=10116 GN=Impa2 PE=1 SV=2	Impa2	31.2208	7	2	2						748.346	330.471	1236.15	1356.98	658.168	1745.29	1634.47	1142.6		936.857						0.688005	0.303824	1.13647	1.24757	0.605099	1.60456	1.50268	1.05047		0.861316					0.63454	0.131458
A0A8I5Y1V4	Prefoldin subunit 5 OS=Rattus norvegicus OX=10116 GN=Pfdn5 PE=1 SV=1	Pfdn5	16.373	5.5	1	1				60.0765		4028.12	61.69	40.8573	638.288	543.668	2353.77	836.133	4520.41		1178.47				0.042125		2.82447	0.0432564	0.0286487	0.447561	0.381214	1.65044	0.586288	3.16966		0.826333	36.9895		17.6862		0.478141	0.13225
F7F7A6	RNA helicase OS=Rattus norvegicus OX=10116 GN=Eif4a1 PE=1 SV=1	Eif4a1	46.8528	15.6	6	1	157.606				45.0832	877.522	721.957	1865.27	2454.42	857.563	2048.18	1977.42	3063.3		1379.77	0.112225				0.032102	0.62485	0.514078	1.32819	1.7477	0.610637	1.45843	1.40804	2.18126		0.982479	20.8908	0.0021895	13.3736	0.00386306	0.640171	0.132417
A0A8I5Y949	phosphatidylinositol-4,5-bisphosphate 3-kinase OS=Rattus norvegicus OX=10116 GN=Pik3cd PE=1 SV=1	Pik3cd	120.221	2.4	2	1								17.4099	11.8844	12.8184	13.9087	37.51	19.0382		25.1764								0.884743	0.603942	0.651407	0.706813	1.90619	0.967487		1.27942					0.587142	0.133279
A0A8I6A0M0	PHD finger protein 11-like OS=Rattus norvegicus OX=10116 GN=LOC120093163 PE=1 SV=1	LOC120093163	36.9709	11.1	3	3						390.253	116.128		94.2494	3.90547	502.822	673.045	298.691		196.222						1.37213	0.408305		0.331381	0.0137316	1.76792	2.36642	1.0502		0.689914					0.361828	0.133442
O35509	Ras-related protein Rab-11B OS=Rattus norvegicus OX=10116 GN=Rab11b PE=1 SV=4	Rab11b	24.4885	25.7	6	0				267.336	97.36	2195.58	954.426	2448.08	2853.04	1530.27	7655.93	3667.28	4330.69	1274.22	2752.01				0.106841	0.03891	0.877464	0.381437	0.978375	1.14022	0.611575	3.0597	1.46563	1.73076	0.509242	1.09984	21.5853	0.00289558	10.9476	0.00218117	0.507181	0.134096
A0A8I6AI37	Small nuclear ribonucleoprotein Sm D3 OS=Rattus norvegicus OX=10116 GN=Snrpd3 PE=1 SV=1	Snrpd3	15.2797	21.6	2	1		253.175				1324.62	484.187	2687.91	3466.8	762.874	27628.1	6601.33	13993.5	293.908	8187.18		0.0423991				0.221833	0.0810866	0.450144	0.580584	0.127758	4.62686	1.10552	2.34348	0.0492206	1.3711	44.7943		6.89357		0.153894	0.134473
A0A0G2JWL2	Hermansky-Pudlak syndrome 5 protein homolog OS=Rattus norvegicus OX=10116 GN=Hps5 PE=1 SV=2	Hps5	92.8784	9.1	8	8	26903.4	24520	23465.6	27257.7	34096.4	60719.9	37065.1	59677.9	79262	44310.5	54582.1	151786	67658	60007	92585.2	0.4782	0.435835	0.417094	0.484497	0.606053	1.07928	0.658821	1.06076	1.40886	0.787606	0.970179	2.69795	1.2026	1.06661	1.64567	3.1313	0.000590251	2.06275	0.00147856	0.658752	0.136382
P55797	Apolipoprotein C-IV OS=Rattus norvegicus OX=10116 GN=Apoc4 PE=2 SV=2	Apoc4	14.5319	33.9	4	4	18192.9	16089.2	20343.9	12471.6	27408.2	18223.3	23191.7	54828	9417.81	9604.47	15972.7	5730.79	7157.35	7311.06	16755.8	1.03881	0.918686	1.16163	0.712124	1.565	1.04054	1.32424	3.13066	0.537754	0.548412	0.912034	0.327226	0.408682	0.417459	0.956749	0.560047	0.0367191	1.21966	0.987078	2.17779	0.136743
B5DEH7	complement subcomponent C1r OS=Rattus norvegicus OX=10116 GN=C1r PE=1 SV=1	C1r	80.4249	24.2	19	18	6661.23	6486.06	4341.16	4058.75	4465.72	14240.4	11709.3	13386.6	11213.3	11069.7	2050.05	11320	8361.11	10123.9	9865.01	0.772453	0.752139	0.503412	0.470662	0.517856	1.65135	1.35784	1.55234	1.30032	1.28367	0.237729	1.31269	0.969575	1.17399	1.14397	1.60382	0.329221	2.3688	6.93275e-05	1.47697	0.136879
F1LPC6	Carboxypeptidase D OS=Rattus norvegicus OX=10116 GN=Cpd PE=1 SV=2	Cpd	152.634	1.2	2	2	49.5245	29.5179	33.0691	21.011	18.0171	423.453	263.72	370.286	538.656	435.306	219.386	297.983	320.471	133.606	472.203	0.204861	0.122102	0.136792	0.086913	0.0745286	1.75163	1.09089	1.53171	2.22818	1.80067	0.907502	1.23262	1.32564	0.552668	1.95329	9.55175	3.93546e-05	13.4407	1.71038e-06	1.40714	0.137437
F1LM84	Nidogen-1 OS=Rattus norvegicus OX=10116 GN=Nid1 PE=1 SV=2	Nid1	136.376	9.8	12	9	479.471	821.833	385.739	552.666	645.18	1859.35	2276.62	2114.04	2135.75	2629.11	927.1	2504.73	1666.14	1375.38	2105.87	0.319947	0.548402	0.2574	0.368789	0.430522	1.24072	1.51917	1.41068	1.42516	1.75438	0.618645	1.67138	1.1118	0.917776	1.40523	2.97384	0.00112112	3.81812	1.03616e-05	1.2839	0.137474
A0A0G2K470	Integrin subunit alpha 2 OS=Rattus norvegicus OX=10116 GN=Itga2 PE=3 SV=1	Itga2	128.839	3.8	4	4	699.226	436.671	107.754	666.355	272.73	796.32	962.853	713.713	1537.25	1106.65	390.155	193.334	748.838	759.245	1234.92	0.98705	0.616418	0.152109	0.940647	0.384994	1.12411	1.35919	1.0075	2.17002	1.56218	0.550755	0.272916	1.05708	1.07177	1.74325	1.524	0.382249	2.3442	0.0261498	1.53819	0.13828
A0A0G2K9Y7	Carboxylic ester hydrolase OS=Rattus norvegicus OX=10116 GN=LOC501233 PE=1 SV=2	LOC501233	59.9939	15.1	6	0		7256.99	7288.73	11739.8	7241.87	425.105	148.818	98.3655	12.6339	1366.52	283.585	2117.88	2728.36				2.1392	2.14855	3.46064	2.13474	0.125311	0.0438681	0.0289959	0.00372417	0.402819	0.0835944	0.624302	0.804259			0.204005	0.0254547	0.0489496	0.0031585	0.239943	0.138633
A0A8I6G502	Cadherin-13 OS=Rattus norvegicus OX=10116 GN=Cdh13 PE=4 SV=1	Cdh13	78.3828	4.6	3	1	525.701	492.109	398.781	422.01	434.223	1561.95	1212.29	1031.69	1417.78	1313.55	594.361	1080.25	804.194	1018.65	1596.85	0.567125	0.530885	0.430203	0.455263	0.468438	1.68502	1.30781	1.11298	1.5295	1.41705	0.641194	1.16537	0.867561	1.09892	1.72267	2.2414	0.00222752	2.87627	2.03561e-06	1.28325	0.139042
A0A8I5ZLF5	Similar to ubiquitin-conjugating enzyme E2 variant 1 OS=Rattus norvegicus OX=10116 GN=LOC679539 PE=4 SV=1	LOC679539	16.6952	12.7	2	1	116.853					1102.53	254.135	689.487	632.184	522.239	1609.57	779.959	953.969		741.515	0.157857					1.48941	0.343312	0.931433	0.854021	0.705496	2.17438	1.05365	1.28872		1.00172	8.73964		5.47795		0.626793	0.139444
A0A8I5YC72	Methylmalonate-semialdehyde dehydrogenase [acylating], mitochondrial OS=Rattus norvegicus OX=10116 GN=Aldh6a1 PE=1 SV=1	Aldh6a1	56.2268	2.9	1	1								9.41081	13.6185		67.5504		29.8907										0.312469	0.452177		2.24289		0.992467							0.236341	0.140129
O89049	Thioredoxin reductase 1, cytoplasmic OS=Rattus norvegicus OX=10116 GN=Txnrd1 PE=1 SV=5	Txnrd1	54.6705	9.6	4	4						1619.65	572.393	4338.08	2591.29	2298.66	6008.54	3057.99	3778.44		2808.49						0.538416	0.19028	1.4421	0.861418	0.764138	1.99741	1.01656	1.25606		0.933622					0.583645	0.140429
A0A8I6AQA1	ArfGAP with RhoGAP domain, ankyrin repeat and PH domain 1 OS=Rattus norvegicus OX=10116 GN=Arap1 PE=1 SV=1	Arap1	162.304	2.9	4	4						366.8	181.19	817.293	291.357	85.5692	663.957	548.158	798.67		351.785						0.804234	0.39727	1.79197	0.63882	0.187616	1.45577	1.20187	1.75114		0.771312					0.589937	0.140556
A0A0G2KAB9	Autophagy protein 5 OS=Rattus norvegicus OX=10116 GN=Atg5 PE=1 SV=1	Atg5	28.715	6.5	1	1						290.86		300.47	316.278	206.133	427.322	375.582	500.574		243.97						0.874375		0.903264	0.950788	0.619672	1.28461	1.12907	1.50481		0.733416					0.719727	0.141185
A0A0H2UHW9	Amyloid-beta A4 protein OS=Rattus norvegicus OX=10116 GN=App PE=1 SV=1	App	84.7008	1.9	1	1								35.0924		44.9204	62.2895	35.4078	282.744		383.644								0.249443		0.319302	0.442765	0.251685	2.00979		2.72701					0.209434	0.141214
A0A0G2JZ95	High mobility group protein B1 OS=Rattus norvegicus OX=10116 GN=Hmgb3 PE=3 SV=1	Hmgb3	19.5376	25.9	3	0				39.9379	49.1789	946.801		133.874	518.367	86.7275	575.22	497.231	1302.1		1339.89				0.0727556	0.0895901	1.7248		0.243881	0.944319	0.157993	1.04789	0.905815	2.37206		2.4409	20.8403	0.000676536	9.4582	0.0452478	0.453842	0.141223
Q63481	Ras-related protein Rab-7L1 OS=Rattus norvegicus OX=10116 GN=Rab29 PE=1 SV=1	Rab29	23.1172	5.4	1	1								475.86	1593.14	998.148	2301.36	876.467	3909.72		2293.79								0.267585	0.89585	0.561277	1.2941	0.492853	2.1985		1.28984					0.435922	0.143911
A0A8I5ZUU8	5'-3' exoribonuclease OS=Rattus norvegicus OX=10116 GN=Xrn2 PE=1 SV=1	Xrn2	106.615	1.6	2	2						525.974		135.67	371.286		1137.04	529.495	524.525		455.554						1.00062		0.2581	0.70634		2.16311	1.00732	0.997862		0.866652					0.520379	0.143996
A0A8I6AR90	Triokinase/FMN cyclase OS=Rattus norvegicus OX=10116 GN=Tkfc PE=1 SV=1	Tkfc	60.5493	13.1	6	1	78.6857			36.2037		630.942	372.829	889.752	1561.72	1481.28	1646.15	875.589	3775.22		1458.4	0.0675848			0.0310962		0.54193	0.320231	0.764226	1.34139	1.2723	1.41391	0.752062	3.24261		1.25265	33.7514	0.00254543	17.187	0.00244999	0.509225	0.145429
D3ZSC1	Sushi domain containing 5 (Predicted) OS=Rattus norvegicus OX=10116 GN=Susd5 PE=4 SV=1	Susd5	67.555	1.4	1	1						645.951		479.322	996.462	1451.23			27.1083	263.027	804.085						0.96882		0.718904	1.49453	2.1766			0.0406581	0.394497	1.20599					2.44898	0.145736
Q01460	Di-N-acetylchitobiase OS=Rattus norvegicus OX=10116 GN=Ctbs PE=1 SV=1	Ctbs	41.5312	9.5	3	3		1218.73	361.5	369.49	530.715	1405.57	1296.57	1700.97	1432.15	836.959	943.4	1436.32	258.586	922.407	928.352		1.25074	0.370994	0.379194	0.544653	1.44249	1.33063	1.74564	1.46976	0.858941	0.968177	1.47404	0.265378	0.946632	0.952734	1.44783	0.398378	2.15195	0.0176574	1.48633	0.147268
A0A0G2K2B4	Nuclear receptor corepressor 1 OS=Rattus norvegicus OX=10116 GN=Ncor1 PE=1 SV=1	Ncor1	266.371	0.5	1	1	1143.4	26.7162	130.776		864.434	2424.16	1719.76	1676.8	1876.94	1624.2	1114.76	764.453	929.443	1413.61	2832.94	0.863295	0.0201715	0.0987397		0.652671	1.8303	1.29847	1.26603	1.41714	1.22631	0.841675	0.577182	0.701754	1.06732	2.13894	2.60662	0.156059	3.44405	0.103709	1.32127	0.147981
A0A0G2JSW0	Myosin light chain 12A OS=Rattus norvegicus OX=10116 GN=Myl12b PE=4 SV=2	Myl12b	19.8252	10.5	1	1						326.397		234.985	639.061	214.568	796.027	316.97	1296.83		447.784						0.611141		0.439983	1.19657	0.401753	1.49047	0.593489	2.42817		0.838424					0.495172	0.148735
Q58NB7	Retinoic acid receptor responder (Tazarotene induced) 1 OS=Rattus norvegicus OX=10116 GN=Rarres1 PE=2 SV=1	Rarres1	31.9526	3.2	1	1		177.816	53.8142	294.565		78.8946	1402.39	78.3254	102.644	2276.25	2449.01				2437.63		0.19015	0.0575471	0.314997		0.0843672	1.49967	0.0837585	0.109764	2.43414	2.61888				2.60672	13.9301	0.0220231	4.49093	0.525723	0.322389	0.149329
A0A0G2JW29	alpha-1,2-Mannosidase OS=Rattus norvegicus OX=10116 GN=Man1a1 PE=1 SV=2	Man1a1	82.3129	13	9	7	1470.98	1135.96	670.608	325.393	366.267	4637.63	3850.61	3090.18	3172.88	6708.36	1620.1	5281.47	3316.67	2240.74	2638.86	0.544448	0.420448	0.24821	0.120437	0.135565	1.71651	1.42521	1.14376	1.17437	2.48294	0.599642	1.95481	1.22759	0.829355	0.976712	3.80374	0.00404157	5.40654	0.000581747	1.42137	0.149419
A0A8I5ZY87	Nicotinate-nucleotide pyrophosphorylase [carboxylating] OS=Rattus norvegicus OX=10116 GN=Qprt PE=1 SV=1	Qprt	38.2809	8.5	3	3						537.234	249.179	573.798	604.398	284.834	1348.08	730.84	675.669		367.325						0.900165	0.417513	0.96143	1.0127	0.477255	2.25878	1.22456	1.13212		0.615474					0.576427	0.149488
D3ZES7	Plexin A4 OS=Rattus norvegicus OX=10116 GN=Plxna4 PE=3 SV=1	Plxna4	212.611	0.5	1	1	1235.8	860.387				2541.48	4461.63	194.483	3301.85	3518.58	7538.49	3263.51	8470.13		5309.17	0.334036	0.232563				0.686962	1.20598	0.0525688	0.89249	0.951072	2.03765	0.882126	2.28948		1.43507	5.86335	0.00715424	2.67496	0.553153	0.456217	0.149886
A0A8I6A960	Bifunctional phosphoribosylaminoimidazole carboxylase/phosphoribosylaminoimidazole succinocarboxamide synthetase OS=Rattus norvegicus OX=10116 GN=Paics PE=1 SV=1	Paics	85.287	6.1	5	1						900.423	340.082	919.479	2049.4	584.502	5339.74	1403.04	1962.96		713.108						0.570179	0.215352	0.582246	1.29775	0.370127	3.38131	0.888457	1.24302		0.451564					0.407173	0.150058
A0A8I6A6W7	Ig-like domain-containing protein OS=Rattus norvegicus OX=10116 GN=ENSRNOG00000070729 PE=4 SV=1	ENSRNOG00000070729	12.9829	21.4	3	3	184.468	1766.05	809.436	2516.8	561.742	2766.29	5835.82	3838.45	692.899	951.744	968.245	2720.71	657.203	663.485	728.826	0.107825	1.03229	0.47313	1.47112	0.328348	1.61694	3.41114	2.24364	0.405012	0.556311	0.565956	1.5903	0.384147	0.387819	0.426012	0.982867	0.768708	2.41247	0.164935	2.45452	0.150414
A0A0G2K6C9	Zinc finger RNA-binding protein OS=Rattus norvegicus OX=10116 GN=Zfr PE=1 SV=1	Zfr	113.257	0.9	1	1						49.1909			63.744	46.9415	372.492	61.1962	187.883		57.866						0.410259			0.531634	0.391499	3.10664	0.510385	1.56697		0.482611					0.313743	0.150797
A0A0G2K2R5	EGF-containing fibulin extracellular matrix protein 2 OS=Rattus norvegicus OX=10116 GN=Efemp2 PE=1 SV=2	Efemp2	45.2264	15.3	6	0	396.923	396.398	259.548	106.684	237.964	1144.94	882.595	1054.03	1450.38	1801.75	974.683	1003.37	1035.71	576.043	1181.24	0.476222	0.475591	0.311402	0.127998	0.285506	1.37368	1.05892	1.26461	1.74014	2.16171	1.16941	1.20383	1.24263	0.691126	1.41723	3.41394	0.00133832	4.5321	0.000390936	1.32753	0.150961
A0A0H2UI08	Tetraspanin OS=Rattus norvegicus OX=10116 GN=Cd37 PE=3 SV=2	Cd37	31.4289	6.4	2	2						580.161	123.218	1000.27	153.376	227.917	325.59	636.751	954.011		1177.18						1.0083	0.214149	1.73844	0.266563	0.396112	0.565864	1.10665	1.65804		2.04589					0.539176	0.150985
A0A8I5Y1H5	Neogenin OS=Rattus norvegicus OX=10116 GN=Neo1 PE=1 SV=1	Neo1	161.664	6.8	10	10	403.174	335.099	269.768	303.71	370.732	1067.2	1319.01	1537.39	1724.49	1655.97	822.095	1353.54	767.522	769.649	1889.45	0.414538	0.344544	0.277371	0.31227	0.381181	1.09728	1.35619	1.58072	1.7731	1.70265	0.845266	1.39169	0.789154	0.791342	1.94271	3.32976	0.000386349	4.34125	1.18495e-06	1.30377	0.151164
A0A0H2UHR6	Coagulation factor X OS=Rattus norvegicus OX=10116 GN=F10 PE=1 SV=1	F10	55.4846	21.9	10	10	12020.7	13258.9	10745.7	11680	12771.4	14897.5	14483	16630.9	10936.9	11155.1	6706.29	9482.55	9235.91	12043.5	16197.8	0.989382	1.09129	0.884436	0.961338	1.05117	1.22616	1.19204	1.36883	0.900173	0.918132	0.551969	0.780473	0.760173	0.991257	1.33318	0.887384	0.320606	1.12611	0.270197	1.26902	0.151255
D3ZLL8	40S ribosomal protein S15a OS=Rattus norvegicus OX=10116 GN=Rps15al4 PE=3 SV=1	Rps15al4	14.8545	20	3	0						520.608	80.5862	892.363	1740.71	345.985	5768.48	1967.38	4686.62	155.926	1874.9						0.288689	0.0446868	0.494835	0.96526	0.191856	3.19875	1.09095	2.59883	0.0864643	1.03968					0.247711	0.15153
A0A0H2UHJ0	Sex hormone-binding globulin OS=Rattus norvegicus OX=10116 GN=Shbg PE=4 SV=1	Shbg	48.8058	8.5	4	4	1076.82	754.09	1197.32	1045.77	1437.67	3859.9	1784.8	1796.93	2753.56	3125.59	725.924	1832.76	2122.49	1637.95	2703.62	0.579867	0.406077	0.644755	0.563144	0.774182	2.07855	0.961116	0.967644	1.48279	1.68313	0.390909	0.986941	1.14296	0.882036	1.4559	1.63703	0.119718	2.41684	0.00172544	1.47635	0.151598
Q6IN22	Cathepsin B OS=Rattus norvegicus OX=10116 GN=Ctsb PE=1 SV=1	Ctsb	37.5441	25.1	7	2	855.145	776.846	370.545	358.864	859.855	3162.1	1657.52	4042.75	1950.67	2221.35	1404.96	1614.79	3218.83	993.058	1733.08	0.508604	0.462035	0.220385	0.213437	0.511405	1.88068	0.985822	2.40445	1.16017	1.32116	0.83561	0.960409	1.91443	0.590629	1.03076	2.78299	0.00631861	4.04637	0.000596127	1.45396	0.152125
A0A8I6GHU7	Multimerin 2 OS=Rattus norvegicus OX=10116 GN=Mmrn2 PE=1 SV=1	Mmrn2	100.684	2	1	1				20.928	7.84194	666.747	206.032	622.032	842.298	826.331	284.424	484.267	25.753	273.836	501.367				0.0527391	0.0197619	1.68022	0.519207	1.56754	2.12261	2.08238	0.716755	1.22037	0.0648983	0.690073	1.26346	21.8234	0.0311803	43.9826	0.000677271	2.01538	0.152147
A0A8I6AP06	Cartilage oligomeric matrix protein OS=Rattus norvegicus OX=10116 GN=Comp PE=3 SV=1	Comp	79.4377	17.3	11	1	1005.7	621.336	226.04	365.332	583.261	2570.67	3204.79	2573.63	4024.05	4185.99	1617.14	3411.02	1469.36	1248.27	4274.49	0.48072	0.296995	0.108046	0.174627	0.278796	1.22877	1.53188	1.23018	1.92348	2.00088	0.772985	1.63045	0.702346	0.596667	2.04318	4.2904	0.00335491	5.91045	0.000132964	1.3776	0.152386
D4ABP4	Rab3 GTPase-activating protein non-catalytic subunit OS=Rattus norvegicus OX=10116 GN=Rab3gap2 PE=1 SV=4	Rab3gap2	143.388	1.4	2	2						250.796		194.229	249.634	155.326	482.194	338.548	340.279		170.531						0.919704		0.712267	0.915442	0.569601	1.76828	1.2415	1.24785		0.62536					0.638341	0.152549
A0A8I6AF11	Myb-binding protein 1A OS=Rattus norvegicus OX=10116 GN=Mybbp1a PE=1 SV=1	Mybbp1a	151.747	1.4	2	2			134.465			729.559		155.859	681.519		900.436	675.242	1610.42		830.623			0.188125			1.0207		0.218057	0.953487		1.25976	0.944704	2.25308		1.16209	7.46797		3.88437		0.520138	0.152889
A0A0G2K392	Mannan-binding lectin serine peptidase 2, isoform CRA_a OS=Rattus norvegicus OX=10116 GN=Masp2 PE=4 SV=2	Masp2	20.9796	37.8	6	1	7067.97	6989.62	7486.44	7780.16	7885.46	16185.7	11017.4	16100.3	15560.1	15389	4014.87	10675	13477.4	9188.29	17033.2	0.639247	0.63216	0.677094	0.703659	0.713183	1.46387	0.996441	1.45616	1.40729	1.39183	0.363116	0.965479	1.21893	0.831014	1.54053	1.46168	0.296718	1.99552	2.04111e-05	1.36522	0.153025
P60123	RuvB-like 1 OS=Rattus norvegicus OX=10116 GN=Ruvbl1 PE=1 SV=1	Ruvbl1	50.214	14.7	5	0	1019.1	760.464				634.674	215.869	715.358	700.062	595.7	793.503	581.668	1134.19	871.567	661.246	1.40835	1.05092				0.877085	0.298319	0.988585	0.967448	0.823225	1.09658	0.803833	1.56739	1.20446	0.913805	0.908574	0.612459	0.643226	0.241814	0.707951	0.153522
A0A8I6GH79	Nardilysin OS=Rattus norvegicus OX=10116 GN=Nrdc PE=1 SV=1	Nrdc	138.994	5.5	6	1						189.414	96.899	269.965	203.058	166.936	575.498	308.982	268.677		146.931						0.765702	0.391711	1.09133	0.820857	0.674833	2.32643	1.24905	1.08612		0.593966					0.569975	0.153524
A0A8L2Q4I8	Serine hydrolase RBBP9 OS=Rattus norvegicus OX=10116 GN=Rbbp9 PE=1 SV=1	Rbbp9	20.1839	12.3	2	2						585.096	410.504	626.712	1120.13	725.236	1164.25	859.331	693.147		1025.87						0.730326	0.512398	0.782272	1.39817	0.905252	1.45324	1.07263	0.865198		1.28051					0.741233	0.153832
F7ELL4	HGF activator OS=Rattus norvegicus OX=10116 GN=Hgfac PE=1 SV=1	Hgfac	74.4441	20.7	12	12	3102.88	2342.25	3461.36	3106.84	2838.48	6146.1	6804.82	11329.9	9111.15	8686.77	2736.15	8457.92	5124.92	4449.71	9709.3	0.532479	0.401948	0.593996	0.533159	0.487105	1.05472	1.16776	1.9443	1.56355	1.49072	0.469545	1.45145	0.879477	0.763605	1.66619	2.05214	0.0296853	2.83324	4.05652e-05	1.38063	0.154552
A0A8I5ZXC3	ADP-ribosyl cyclase/cyclic ADP-ribose hydrolase 1 OS=Rattus norvegicus OX=10116 GN=Cd38 PE=1 SV=1	Cd38	33.5259	3.1	1	1						753.748	340.823	1257.58	1059.93	314.408	1640.03	590.58	1357.07		1475.33						0.771799	0.348985	1.28769	1.08531	0.321938	1.67931	0.604724	1.38957		1.51067					0.588816	0.155641
D3ZUQ1	Lipase OS=Rattus norvegicus OX=10116 GN=Lipo1 PE=3 SV=1	Lipo1	44.441	6.5	3	3	1333.53	1781.49	1113.03	1146.62	1777.85	1015	2043.91	2473.09	2357.75	3024.24	863.67	921.33	2081.32	2115.46	1279.38	0.789764	1.05507	0.659176	0.679073	1.05291	0.601123	1.21048	1.46466	1.39635	1.79107	0.511498	0.545646	1.23264	1.25285	0.757696	1.01519	0.869632	1.5259	0.110315	1.50306	0.155947
A0A0G2K568	Ketimine reductase mu-crystallin OS=Rattus norvegicus OX=10116 GN=Crym PE=1 SV=1	Crym	33.4251	3.2	1	1							334.102		314.203		921.266				598.372							0.61644		0.579726		1.6998				1.10404					0.426618	0.155995
A0A0G2JZE2	Paired box protein Pax-6 OS=Rattus norvegicus OX=10116 GN=Pax6 PE=3 SV=1	Pax6	47.8596	2.1	1	1		4829.03	1425.79		677.942	4125.49	17094.1	17937.7	34721.1	26698.2	2288.03	3839.27	4508.75	11108.2	28771.9		0.397261	0.117293		0.055771	0.339385	1.40625	1.47565	2.85633	2.19633	0.188225	0.315838	0.370914	0.91382	2.36693	4.37195	0.107769	8.70445	0.0122592	1.99098	0.15663
A0A8I6A7Q6	S-formylglutathione hydrolase OS=Rattus norvegicus OX=10116 GN=Esd PE=1 SV=1	Esd	28.5676	12.7	4	4	6.59745	61.9731			49.7666	280.36	326.075	606.318	479.533	562.885	750.998	350.155	2279.03		656.641	0.0123503	0.116012			0.093162	0.524828	0.610406	1.13501	0.897675	1.05371	1.40585	0.655483	4.26629		1.22922	25.5847	0.00659501	11.4343	0.00260178	0.44692	0.156939
A0A8I6ASR0	Ly6-C antigen OS=Rattus norvegicus OX=10116 GN=Ly6c PE=4 SV=1	Ly6c	24.4202	4.4	1	1						1789.23	524.566	2351.75	2607.17	1294.68	2252.55	3266.77	3501.13		1826.58						0.829438	0.243174	1.09021	1.20861	0.600177	1.04422	1.51438	1.62303		0.846755					0.63187	0.156983
A0A8I5Y518	Sorting nexin-1 OS=Rattus norvegicus OX=10116 GN=Snx1 PE=1 SV=1	Snx1	54.6638	13.7	6	1								529.431	623.848	418.454	1058.42	484.821	1572.97		718.066								0.685536	0.807793	0.541838	1.3705	0.627773	2.03676		0.929792					0.546555	0.157136
O88752	Epsilon 1 globin OS=Rattus norvegicus OX=10116 GN=Hbe1 PE=1 SV=1	Hbe1	16.1045	5.4	1	1				1399.66		2563.43	6117.59	5685.04	4892.08	4098.25	5305.55	915.614	376.02	3016.56	4929.66				0.391767		0.71751	1.71232	1.59126	1.3693	1.14711	1.48503	0.256282	0.105249	0.844342	1.37982	2.07814		3.33744		1.60598	0.159019
A0A0G2JSL8	Adenosine kinase OS=Rattus norvegicus OX=10116 GN=Adk PE=1 SV=1	Adk	40.1326	8.9	3	3						417.88			631.13	515.173	1258.95	504.853	1958.15		669.154						0.491187			0.741846	0.605548	1.47981	0.593417	2.30166		0.78654					0.474955	0.160007
A0A8I6GDG3	Proliferation-associated protein 2G4 OS=Rattus norvegicus OX=10116 GN=Pa2g4 PE=1 SV=1	Pa2g4	41.6267	11.9	4	1						71.3639		121.258	224.613		365.587	195.363	273.642		141.245						0.358594		0.609306	1.12865		1.83703	0.981672	1.37502		0.709735					0.570089	0.160459
Q9WUK5	Inhibin beta C chain OS=Rattus norvegicus OX=10116 GN=Inhbc PE=2 SV=1	Inhbc	39.3353	2.3	1	1	17.8596	16.6968	300.798	424.78	914.762	157.029	182.345	90.752	83.4929			6.91116	25.7788			0.0884454	0.082687	1.48963	2.10362	4.53015	0.777648	0.903021	0.449428	0.413479			0.0342259	0.127664			0.0487941	0.178213	0.383321	0.955335	7.8559	0.160579
A0A0H2UHM3	Haptoglobin OS=Rattus norvegicus OX=10116 GN=Hp PE=1 SV=2	Hp	38.389	52.9	21	2	19472.8	41242.1	31015.2	76474.2	74955.4	3839.68	2403.78	13950	8308.77	1495.88	10931.9	15105.3	72130.8	1295.48	68429.2	0.662265	1.40263	1.05482	2.60087	2.54921	0.130586	0.0817519	0.474434	0.282579	0.0508746	0.371791	0.513726	2.45315	0.0440589	2.32726	0.690463	0.244775	0.123368	0.00149603	0.178674	0.160995
A0A140TAB0	Thyroxine-binding globulin OS=Rattus norvegicus OX=10116 GN=Serpina7 PE=3 SV=1	Serpina7	47.9403	17.8	6	6	2705.65	1398.9	1910.82	1107.94	1605	9746.53	9430.69	3870.6	5710.15	4202.36	4672.87	7110.67	610.777	2932.87	3971.9	0.665459	0.344061	0.469968	0.272499	0.394752	2.39717	2.31949	0.951978	1.40442	1.03357	1.1493	1.74888	0.150221	0.721343	0.976893	2.21109	0.229457	3.77625	0.00074651	1.70787	0.161007
P14423	Phospholipase A2, membrane associated OS=Rattus norvegicus OX=10116 GN=Pla2g2a PE=1 SV=2	Pla2g2a	16.294	11	1	1		41.2689				252.918		1427.15	16.2892	434.475	4.64066	44.6266	24.4213	26.2912	441.589		0.152078				0.932013		5.25912	0.0600265	1.60106	0.017101	0.164451	0.0899935	0.0968841	1.62727	2.62459		12.9082		4.9182	0.162258
A0A8I6AB30	Similar to alpha-fetoprotein OS=Rattus norvegicus OX=10116 GN=Albfm1 PE=1 SV=1	Albfm1	68.0555	23.7	14	14	5908.03	4479.3	3658.2	4109.65	6325.93	13316.2	9687.97	10325.4	15652.9	16795.3	8271.02	9984.79	12405.9	6798.62	13727.8	0.626527	0.475015	0.387941	0.435815	0.670845	1.41214	1.02738	1.09497	1.65994	1.78109	0.877115	1.05885	1.31561	0.720972	1.45579	2.09093	0.00236956	2.68688	0.000188498	1.28502	0.162946
A0A8I5ZP59	Glucose-6-phosphatase catalytic subunit 1 OS=Rattus norvegicus OX=10116 GN=G6pc1 PE=1 SV=1	G6pc1	30.8956	7.9	2	0						261.314	413.158	713.305	426.317	143.457	993.124	516.89	904.068		319.004						0.501388	0.792732	1.36863	0.817982	0.275252	1.90552	0.991766	1.73465		0.612078					0.572993	0.165535
Q9QYU9	Odorant-binding protein OS=Rattus norvegicus OX=10116 GN=Obp1f PE=2 SV=1	Obp1f	19.7251	5.8	1	1				6.98601		3636.29			503.059	822.711	548.589		394.449		313.378				0.00785517		4.0887			0.565647	0.925068	0.616841		0.443524		0.352366	59.9491		236.762		3.94938	0.168971
G3V9S9	SEC24 homolog D, COPII coat complex component OS=Rattus norvegicus OX=10116 GN=Sec24d PE=1 SV=4	Sec24d	112.934	6.5	4	4					3.74337	74.661	264.079	95.2939	73.9265	167.13	42.0802	257.028	87.5048	14.7135	23.9959					0.0372928	0.743799	2.63085	0.949351	0.736482	1.66501	0.419217	2.5606	0.871753	0.146581	0.239056	22.724		36.0686		1.58725	0.169222
A0A0H2UHY8	Aspartoacylase OS=Rattus norvegicus OX=10116 GN=Aspa PE=1 SV=2	Aspa	27.9761	11	3	3				515.156		761.856	809.127	674.755	1171.31	530.794	2491.72	1111	732.58		909.971				0.530636		0.784749	0.833441	0.695031	1.20651	0.546744	2.56659	1.14439	0.754593		0.937315	2.54548		1.53268		0.602119	0.169505
A0A8L2QWT9	Carboxylic ester hydrolase OS=Rattus norvegicus OX=10116 GN=LOC688542 PE=3 SV=1	LOC688542	62.3788	1.3	1	1								16.4571	118.403	45.9585	115.418	43.1016	362.193		1343.13								0.0563418	0.405359	0.157341	0.395139	0.14756	1.23999		4.59827					0.129352	0.169706
A0A8L2QD42	Sorbitol dehydrogenase OS=Rattus norvegicus OX=10116 GN=Sord PE=1 SV=1	Sord	41.1376	10.6	4	1				63.5914	72.3293	670.445	531.386	575.311	814.613	771.386	382.551	29.1834	1417.76	90.3081	503.988				0.128839	0.146543	1.35836	1.07661	1.16561	1.65045	1.56287	0.775069	0.059127	2.87245	0.182969	1.02111	7.13295	0.32599	9.89736	1.66874e-05	1.38755	0.16975
F7F888	Metastasis-associated 1 family, member 2 OS=Rattus norvegicus OX=10116 GN=Mta2 PE=1 SV=1	Mta2	75.1873	4.3	3	3		12377.2						67.1498	181.125		909.372	148.669	371.253		234.845		6.06317						0.0328945	0.0887275		0.445472	0.0728284	0.181865		0.115043	0.0336131		0.0100296		0.298383	0.169823
A0A8I6ATY3	Mediator of RNA polymerase II transcription subunit 28 OS=Rattus norvegicus OX=10116 GN=Med28 PE=1 SV=1	Med28	18.5179	4.3	1	1	1475.97					3682.34	415.367	956.886	766.375	436.633	2615.36	2141.58	1950.15	495.342	7764.51	0.715211					1.78435	0.201275	0.463679	0.371363	0.211579	1.26733	1.03775	0.944986	0.240028	3.76245	2.02808		0.847932		0.418095	0.170173
A0A8I5ZR44	Small nuclear ribonucleoprotein Sm D2 OS=Rattus norvegicus OX=10116 GN=Snrpd2 PE=1 SV=1	Snrpd2	14.1025	22.6	3	1								547.363	1042.59		3321.05	1194	1555.67		1005.98								0.378945	0.721795		2.29919	0.826619	1.077		0.696446					0.449349	0.170836
A0A8I5Y5S4	Peptidyl-prolyl cis-trans isomerase OS=Rattus norvegicus OX=10116 GN=Ppih PE=1 SV=1	Ppih	26.8501	3.6	1	1						91.7378	102.531	135.62	896.577	138.265	401.934	178.991	857.498		421.259						0.256059	0.286186	0.378544	2.50253	0.385927	1.12188	0.4996	2.39345		1.17582					0.587082	0.172175
A0A0G2JXT8	Filamin B OS=Rattus norvegicus OX=10116 GN=Flnb PE=1 SV=1	Flnb	277.844	0.8	2	2						305.259	517.726	564.342	437.703	815.79	604.381	859.869	502.3		951.335						0.494239	0.838241	0.913715	0.708678	1.32083	0.978542	1.3922	0.813265		1.54029					0.724037	0.172568
A0A8I5Y697	AP-1 complex subunit gamma OS=Rattus norvegicus OX=10116 GN=Ap1g1 PE=1 SV=1	Ap1g1	97.9182	4	4	4						274.451	111.317	728.55	441.982	292.594	1307.35	607.777	619.019		283.184						0.529349	0.214704	1.40519	0.852475	0.564341	2.52156	1.17225	1.19393		0.546192					0.525006	0.172597
A0A8I5Y8E3	Tubulin beta chain OS=Rattus norvegicus OX=10116 GN=Tubb4b PE=1 SV=1	Tubb4b	60.6206	2.2	1	1	829.215	464.399				3144.23	3490.1	5622.53	8978.23	2143.46	24193.6	21116.6	48632.2	1013.34	9637.72	0.0769778	0.0431111				0.291885	0.323993	0.521951	0.833467	0.198982	2.24594	1.9603	4.51463	0.0940708	0.89469	32.3415	0.0470626	7.22891	0.00788289	0.223518	0.173789
F1M171	Similar to RIKEN cDNA 2310057J18 OS=Rattus norvegicus OX=10116 GN=Leg1 PE=3 SV=4	Leg1	38.58	7.7	2	2	709.987	660.667	1333.21	486.914	1853.92	532.373	847.555	672.163	1142.45	1391.83	82.4128	641.336	555.387	637.898	853.881	0.858718	0.799065	1.6125	0.588915	2.24228	0.643896	1.0251	0.81297	1.38177	1.6834	0.0996769	0.775685	0.671731	0.771527	1.03276	0.549272	0.183126	0.909147	0.919165	1.65518	0.174593
P47967	Galectin-5 OS=Rattus norvegicus OX=10116 GN=Lgals5 PE=1 SV=2	Lgals5	16.1964	32.4	4	2	415.87	590.16	151.062		136.124	1594.15	4650.96	3823.96	1336.5	2550.28	2937.7	1895.71	1595.37	930.018	1134.15	0.245227	0.348001	0.0890769		0.0802683	0.940025	2.74254	2.25488	0.788099	1.50383	1.73228	1.11785	0.940746	0.548406	0.668774	5.25385	0.00281683	8.63328	0.00111738	1.64323	0.175277
F1LTX4	Leucine-rich repeat neuronal 4 OS=Rattus norvegicus OX=10116 GN=Lrrn4 PE=1 SV=2	Lrrn4	80.8968	2.4	1	1		7.01883		2.47441	6.98528		286.146	85.7599	132.148	17.5821	115.769		400.326		712.318		0.0397323		0.0140072	0.0395424		1.61982	0.485472	0.748065	0.0995292	0.655351		2.26617		4.03231	74.5463	0.00283496	23.7416	0.0126161	0.318482	0.175442
A0A8I6A1Z2	Receptor protein-tyrosine kinase OS=Rattus norvegicus OX=10116 GN=ENSRNOG00000066572 PE=4 SV=1	ENSRNOG00000066572	36.1466	6.1	2	1	257.684		389.848	2043.79	664.653	102.439	863.72	986.71	683.422	1926.42	9.08673	505.62	435.812		217.299	0.368667		0.557754	2.92404	0.950916	0.146559	1.23572	1.41168	0.977768	2.75611	0.0130003	0.723387	0.623513		0.310889	0.347981	0.216907	1.08766	0.926601	3.12563	0.175541
A0A8I5Y7Q5	Interleukin-6 receptor subunit beta OS=Rattus norvegicus OX=10116 GN=Il6st PE=1 SV=1	Il6st	104.348	1.1	1	1	899.947					1965.3	1297.71	1407.88	2799.75	1729.8	1019.67	2295.82		872.531	1109.66	0.584455					1.27633	0.842774	0.914323	1.81825	1.12339	0.662205	1.49098		0.56665	0.720651	1.47166		2.04466		1.38935	0.176158
A0A8L2R4R9	protein-synthesizing GTPase OS=Rattus norvegicus OX=10116 GN=Eif2s3 PE=1 SV=1	Eif2s3	50.8081	7.5	3	0		172.352			110.901	256.667		517.33	709.064	244.548	1497.2	654.432	800.32		342.356		0.324875			0.209044	0.483806		0.975142	1.33655	0.460962	2.82216	1.23357	1.50857		0.645325	5.81513	0.0255957	3.04958	0.0678975	0.524422	0.177477
D3ZXY4	Aldehyde dehydrogenase 8 family, member A1 OS=Rattus norvegicus OX=10116 GN=Aldh8a1 PE=1 SV=2	Aldh8a1	53.4987	7.4	3	3						557.595	86.8697	118.869	957.677	810.148	2492.9	285.598	3226.13		565.605						0.551383	0.0859019	0.117545	0.947007	0.801123	2.46513	0.282416	3.19019		0.559304					0.308197	0.177636
Q03626	Murinoglobulin-1 OS=Rattus norvegicus OX=10116 GN=Mug1 PE=2 SV=1	Mug1	165.326	15.9	20	0	16686.6	15829.9	10544.9	12993.9	16809.3	38132.9	40268.2	43275.7	45966.9	39951.4	40219.5	39606.3	33095.7	25205.8	43126.3	0.542109	0.514278	0.342578	0.422141	0.546094	1.23885	1.30822	1.40593	1.49336	1.29793	1.30664	1.28672	1.0752	0.818878	1.40108	2.48754	0.000127815	2.84906	3.99067e-06	1.14533	0.177704
C0M4B0	Matrix metallopeptidase 19 OS=Rattus norvegicus OX=10116 GN=Mmp19 PE=2 SV=1	Mmp19	58.289	2.1	1	1	536.523	438.054	216.704	285.438		1783.62	1872.35	1900.4	4164.58	1245.54	576.865	884.934	1925.77	955.291	2757.67	0.384334	0.313797	0.155234	0.204472		1.27769	1.34124	1.36134	2.98326	0.89223	0.413233	0.633916	1.37951	0.684315	1.97544	3.84665	0.0115051	5.941	0.000486803	1.54446	0.178626
A0A8I5ZLW8	Neural cell adhesion molecule 1 OS=Rattus norvegicus OX=10116 GN=Ncam1 PE=1 SV=1	Ncam1	119.839	11.5	11	1	1041.89	811.365	573.556	1215.96	1441.52	3372.52	2026.02	3431.83	2547.64	3401.77	1691.83	3657.34	1662.52	2124.74	2492.97	0.496241	0.386444	0.273179	0.57915	0.686581	1.6063	0.96497	1.63454	1.21341	1.62022	0.805801	1.74195	0.791839	1.01199	1.18738	2.28732	0.00500347	2.90695	0.000463451	1.2709	0.180538
Q6AYR8	Secernin-2 OS=Rattus norvegicus OX=10116 GN=Scrn2 PE=2 SV=1	Scrn2	46.5016	1.9	1	1							12.2903	16.3728		10.9056	20.2399	88.1538	71.845		9.17811							0.375708	0.500509		0.333381	0.618727	2.69483	2.19627		0.280571					0.27853	0.180754
Q641Z7	Acid sphingomyelinase-like phosphodiesterase 3a OS=Rattus norvegicus OX=10116 GN=Smpdl3a PE=2 SV=1	Smpdl3a	49.8958	2.7	1	1	15041.3	7966.28				5938.85	6079.35	3508.46	3750.85	6474.06	10532	8271.66	25771.5	3658.78	5190.04	1.76639	0.93553				0.697435	0.713936	0.41202	0.440485	0.760288	1.23684	0.971393	3.02651	0.429673	0.609498	0.928809	0.673493	0.447706	0.0358602	0.482022	0.180852
A0A8I6G5W4	U1 small nuclear ribonucleoprotein 70 kDa OS=Rattus norvegicus OX=10116 GN=Snrnp70 PE=1 SV=1	Snrnp70	51.2774	3.7	1	1						223.376		464.884	724.807	87.2388	794.888	623.95	803.985		346.513						0.439107		0.913857	1.42481	0.171492	1.56257	1.22655	1.58045		0.681167					0.583927	0.180874
A0A8I5Y735	IGv domain-containing protein OS=Rattus norvegicus OX=10116 GN=ENSRNOG00000066904 PE=4 SV=1	ENSRNOG00000066904	10.9884	11.3	1	1	36542.5	51099.4	28972.2	24347	37708.7	176865	102613	14114.8	4627.72	86897.1	138309	95064.5	217716	69658.5	96510.7	0.464112	0.648994	0.367965	0.309222	0.478923	2.24629	1.30324	0.179267	0.0587749	1.10365	1.75661	1.20738	2.76512	0.884706	1.22574	3.45475	0.000888555	2.15547	0.839734	0.623915	0.181067
B2RYP4	Sorting nexin-2 OS=Rattus norvegicus OX=10116 GN=Snx2 PE=1 SV=1	Snx2	58.5311	8.1	4	1	344.305					424.96		1079.3	1589.16	349.29	2014.08	844.359	2027.38		999.86	0.32036					0.395406		1.00424	1.47864	0.324998	1.87401	0.785637	1.88638		0.930324	4.27359		2.49975		0.584931	0.181224
D4AA77	Plexin D1 OS=Rattus norvegicus OX=10116 GN=Plxnd1 PE=3 SV=3	Plxnd1	218.816	1.5	3	3	132.32	13.5575			25.6452	388.761	360.616	561.543	612.384	419.699	89.6909	398.353	512.886	214.395	436.646	0.412855	0.0423012			0.0800165	1.21298	1.12517	1.75209	1.91072	1.30952	0.279847	1.24291	1.60027	0.668941	1.36239	5.77873	0.0200552	8.19601	0.00257336	1.41831	0.181351
A0A8I6AIU4	Ig-like domain-containing protein OS=Rattus norvegicus OX=10116 GN=ENSRNOG00000067551 PE=1 SV=1	ENSRNOG00000067551	13.7186	40.7	4	4	795.846	957.343	1399.05	639.984	583.785	11832.5	7048.3	2963.06	4497.41	4046.54	2902.09	2817.39	6343.13	1040.88	4758.99	0.226839	0.27287	0.398769	0.182414	0.166395	3.37261	2.00897	0.844555	1.28189	1.15338	0.827178	0.803038	1.80797	0.296681	1.35645	4.08191	0.00564749	6.94419	0.000188249	1.70121	0.181554
Q5M7A4	Ubiquitin-like modifier-activating enzyme 5 OS=Rattus norvegicus OX=10116 GN=Uba5 PE=1 SV=1	Uba5	44.895	2	1	1						393.457		320.727	345.221	298.071	711.275	534.856	1205.1		232.746						0.778843		0.634874	0.683361	0.590028	1.40796	1.05874	2.38548		0.460717					0.505771	0.181616
A0A0G2K4H6	N-acetylgalactosamine-6-sulfatase OS=Rattus norvegicus OX=10116 GN=Galns PE=1 SV=2	Galns	49.1569	7.7	4	4								106.304	397.82	36.7452	1087.32	104.675	810.007		369.801								0.255479	0.956079	0.0883095	2.61314	0.251565	1.94669		0.88874					0.304055	0.181742
A0A0H2UHE4	Regenerating islet-derived protein 3-beta OS=Rattus norvegicus OX=10116 GN=Reg3b PE=4 SV=2	Reg3b	20.1922	8.9	2	2		486.441	20.0189	249.633	277.025	2502.54	2593.61	1307.27	4409.91	4047.99	1173.44	2269.54	3986.44	1234.11	968.497		0.266789	0.0109794	0.136911	0.151934	1.37252	1.42247	0.716973	2.41862	2.22012	0.643576	1.24473	2.18636	0.676847	0.531173	7.45861	0.0117676	11.5079	0.00393381	1.54291	0.181897
A0A8L2R675	non-specific serine/threonine protein kinase OS=Rattus norvegicus OX=10116 GN=Pak2 PE=1 SV=1	Pak2	57.0424	8.8	3	3						168.199	233.978	819.674	260.683	320.805	361.379	318.91	209.247	63.8108	39.8461						0.601454	0.836671	2.93104	0.932165	1.14715	1.29224	1.14038	0.748236	0.228178	0.142484					1.8157	0.181916
A0A0H2UI18	40S ribosomal protein S10 OS=Rattus norvegicus OX=10116 GN=Rps10 PE=3 SV=1	Rps10	18.1822	15.6	2	0		31.5786	11.6428					22.6542	103.221		241.573	59.0971	400.994		137.236		0.250624	0.0924033					0.179796	0.819217		1.91725	0.469026	3.1825		1.08918	9.7047	0.0344141	2.91234	0.429348	0.300096	0.182566
Q5FVH0	Complement C1q tumor necrosis factor-related protein 5 OS=Rattus norvegicus OX=10116 GN=C1qtnf5 PE=2 SV=1	C1qtnf5	25.3345	13.6	3	3	63.248		15.6968	33.4839	46.3617	493.608	235.667	698.798	985.183	956.605	412.055	264.805	450.711	37.9913	652.681	0.165605		0.0410997	0.0876724	0.121391	1.29243	0.617056	1.82969	2.57955	2.50472	1.0789	0.693351	1.18012	0.0994743	1.70894	9.16047	0.0152599	16.9776	0.000193005	1.85336	0.183196
F1LPF8	Amyloid-beta A4 precursor protein-binding family B member 3 OS=Rattus norvegicus OX=10116 GN=Apbb3 PE=4 SV=2	Apbb3	52.5261	1.9	1	1	1779.07	1532.22		63.3192	573.846	4186.37	3102.79	4278.49	5954.19	3916.51	2539.56	2250.76	2063.4	2958.72	6688.73	0.594609	0.512106		0.0211628	0.191793	1.39919	1.03703	1.42998	1.99004	1.30899	0.848783	0.75226	0.689641	0.988878	2.23554	3.34332	0.0528018	4.34365	0.021954	1.2992	0.184004
Q641Y8	ATP-dependent RNA helicase DDX1 OS=Rattus norvegicus OX=10116 GN=Ddx1 PE=1 SV=1	Ddx1	82.4971	3.8	3	3								103.093	280.596	105.201	441.126	97.8802	851.725		546.918								0.297401	0.809454	0.303481	1.27254	0.282362	2.45703		1.57773					0.336415	0.18444
A0A8I5ZVC3	AP-2 complex subunit alpha OS=Rattus norvegicus OX=10116 GN=Ap2a1 PE=1 SV=1	Ap2a1	106.951	7.5	7	4		8.14675				506.856		366.976	487.51	101.03	1063.46	408.318	1143.28		348.591		0.0165354				1.02876		0.744848	0.989496	0.205059	2.1585	0.828761	2.3205		0.707533	90.9458		44.8759		0.493436	0.18552
A0A8I5ZK50	Lectin, mannose-binding 2 OS=Rattus norvegicus OX=10116 GN=Lman2 PE=1 SV=1	Lman2	36.9959	8.5	3	1	249.406	301.757		26.7098	64.4289	1246.98	979.558	1249.05	1839.05	1729.52	844.239	639.42	1854.75	256.96	1392.74	0.275487	0.333312		0.029503	0.0711665	1.37738	1.08199	1.37967	2.03137	1.91038	0.932524	0.706286	2.04871	0.283832	1.53839	6.21281	0.0153529	8.77366	0.0190547	1.41219	0.188347
F7FG85	Alpha-mannosidase OS=Rattus norvegicus OX=10116 GN=Man2b1 PE=1 SV=1	Man2b1	115.61	3	4	4	359.896	115.195	166.103	2465.5	274.408	701.357	880.212	1012.04	678.919	638.246	808.345	874.282	871.49	830.265	1140.8	0.456835	0.146223	0.210843	3.12958	0.34832	0.890268	1.1173	1.28464	0.861787	0.810158	1.02607	1.10977	1.10623	1.0539	1.44808	1.33838	0.108889	1.15666	0.170172	0.864225	0.188797
Q9R1T3	Cathepsin Z OS=Rattus norvegicus OX=10116 GN=Ctsz PE=1 SV=2	Ctsz	34.1944	22.5	6	2	181.696	121.478	93.102	76.1794	115.082	481.177	272.721	532.011	668.405	261.256	3615.01	649.415	2806.04	189.658	599.284	0.25561	0.170895	0.130976	0.107169	0.161898	0.676918	0.383663	0.748431	0.940311	0.367535	5.08558	0.913596	3.94753	0.26681	0.843072	13.3768	0.00539586	3.77094	0.000576883	0.2819	0.189982
A0A8I6ACW2	Ig-like domain-containing protein OS=Rattus norvegicus OX=10116 GN=ENSRNOG00000069088 PE=4 SV=1	ENSRNOG00000069088	14.6645	11.9	2	1	139.941	1476.16	27466.8	10301.2	13477	80512.9	31408.4	26242.3	14127	9798.49	26765.7	18487.8	1699.13	11623.5	12872.2	0.00732936	0.0773131	1.43856	0.53952	0.705851	4.21683	1.645	1.37443	0.739895	0.513192	1.40185	0.968289	0.0889915	0.608774	0.674175	1.35162	0.370451	3.06632	0.104509	2.26862	0.190217
A0A8I6A410	Dyslexia susceptibility 2-like OS=Rattus norvegicus OX=10116 GN=LOC100294508 PE=1 SV=1	LOC100294508	105.055	0.9	1	1						400.094				373.677	24.0758	31.9738			331.229						1.72298				1.60922	0.103681	0.137693			1.42642					2.99695	0.190486
M0R9W7	Carboxylic ester hydrolase OS=Rattus norvegicus OX=10116 GN=LOC679149 PE=3 SV=2	LOC679149	62.9103	4.1	2	1		7.70588	6.39528		6.31872	548.784	387.763	19.0631	1399.02	1549.5	1224.44	894.279	2379	729.424	1712.67		0.00922064	0.00765242		0.00756081	0.65666	0.463987	0.0228104	1.67404	1.85409	1.46513	1.07007	2.84664	0.872809	2.04933	203.913	1.83405e-06	114.716	0.00900648	0.562572	0.190527
Q5M890	Apolipoprotein N OS=Rattus norvegicus OX=10116 GN=Apon PE=1 SV=1	Apon	28.2325	31	7	7	1664.01	1052.53	1718.71	1490.2	2533.91	4005.07	1686.74	1660.64	1058.79	1956.85	519.857	1637.88	614.239	2016.79	1714.59	0.985366	0.62327	1.01776	0.882446	1.50049	2.37166	0.998825	0.983373	0.626979	1.15878	0.307841	0.969896	0.363731	1.19427	1.01532	0.768778	0.280596	1.22564	0.593862	1.59427	0.190667
A0A0G2K4T3	Arf-GAP with coiled-coil, ANK repeat and PH domain-containing protein OS=Rattus norvegicus OX=10116 GN=Acap2 PE=1 SV=2	Acap2	83.0959	2.7	2	1						379.488		374.999	596.047		2258.36	516.025	1086.11		461.067						0.468331		0.46279	0.735589		2.78707	0.636833	1.34038		0.569008					0.416681	0.191062
A0A8I6AU97	G-protein-signaling modulator 3 OS=Rattus norvegicus OX=10116 GN=Gpsm3 PE=4 SV=1	Gpsm3	18.44	15	2	2						122.033		390.908	421.914	116.951	1290.6	165.404	934.099		367.461						0.25628		0.820938	0.886054	0.245606	2.71037	0.347363	1.96169		0.771698					0.381425	0.191975
A0A8I5ZQS5	CD166 antigen OS=Rattus norvegicus OX=10116 GN=Alcam PE=1 SV=1	Alcam	64.991	4.3	2	2		52.2955	78.6906	41.728	23.4441	1006.64	322.142	446.835	523.181	1134.47	187.597	403.574	394.57	306.31	830.005		0.127295	0.191545	0.101572	0.0570666	2.45031	0.784144	1.08767	1.2735	2.76148	0.456641	0.982362	0.960446	0.745607	2.02036	8.65447	0.000514344	14.002	0.000146307	1.61789	0.19226
A0A8I5ZJK0	ADP-ribosylation factor OS=Rattus norvegicus OX=10116 GN=Arf4 PE=1 SV=1	Arf4	20.8535	21	3	0						779.209	506.138	680.405	1008.1	543.594	2292.05	1469.86	2763.7	266.774	1273.81						0.672681	0.436942	0.587385	0.870283	0.469277	1.97869	1.26891	2.38587	0.230303	1.09966					0.436073	0.192494
A0A8I5Y895	Stabilin 1 OS=Rattus norvegicus OX=10116 GN=Stab1 PE=1 SV=1	Stab1	282.824	2.5	5	5						338.195	298.237	448.154	583.416	267.889	313.406	424.898	714.319		998.961						0.693737	0.611771	0.919296	1.19676	0.54952	0.642887	0.871592	1.46528		2.04916					0.631719	0.192548
A0A8I6G1P7	Ig-like domain-containing protein OS=Rattus norvegicus OX=10116 GN=ENSRNOG00000062657 PE=1 SV=1	ENSRNOG00000062657	13.4914	24.8	4	3	5012.19	1699.53	4565.55	446.837	620.749	18704.4	3532.74	7512.08	9193.86	7170.42	19332.8	35868.6	13321.9	4069.5	21786.7	0.491912	0.166797	0.448078	0.043854	0.0609223	1.83571	0.346714	0.73726	0.902315	0.703728	1.89738	3.52026	1.30746	0.399393	2.13822	7.64525	0.00655267	3.73544	0.0216578	0.488597	0.19287
D3ZC52	RAD1 checkpoint DNA exonuclease OS=Rattus norvegicus OX=10116 GN=Rad1 PE=3 SV=1	Rad1	31.581	2.5	1	1	479.455	710.093	399.79	452.021	8.25818	2577.86	1383.97	720.005	1480.1	1703.32	423.664	1905.31	937.03	599.875	1295.61	0.477027	0.706496	0.397765	0.449731	0.00821635	2.5648	1.37696	0.716358	1.47261	1.69469	0.421518	1.89566	0.932284	0.596836	1.28905	2.51827	0.142649	3.83743	0.0570053	1.52383	0.192923
A0A8I5ZK93	Geranylgeranyl transferase type-2 subunit alpha OS=Rattus norvegicus OX=10116 GN=Rabggta PE=1 SV=1	Rabggta	64.6621	3.4	2	2						243.531	524.175	212.795	373.034		509.66	518.068									0.613618	1.32075	0.536174	0.939922		1.28418	1.30536								0.658508	0.193231
B2RZ27	SH3 domain-binding glutamic acid-rich-like protein 3 OS=Rattus norvegicus OX=10116 GN=Sh3bgrl3 PE=1 SV=1	Sh3bgrl3	10.4767	10.8	1	1						960.963	985.242	915.914	1066.36	233.611	2228.29	2923	1898.89	393.302	1120.71						0.755101	0.774179	0.719702	0.837922	0.183566	1.75094	2.29682	1.4921	0.309047	0.880627					0.485988	0.195113
A0A0G2K259	Clusterin OS=Rattus norvegicus OX=10116 GN=Clu PE=1 SV=1	Clu	51.4203	36.2	13	13	12495.8	12281.9	8215.91	10112.5	10489.8	47035.9	31475.6	53820	29643	29630.3	38277.9	25585.5	29312.5	22808	34802.7	0.473341	0.465239	0.311219	0.383063	0.397355	1.78172	1.19229	2.0387	1.12288	1.1224	1.44997	0.969178	1.11036	0.863965	1.31833	2.81339	3.0056e-05	3.57498	2.9285e-05	1.2707	0.195261
A0A8I5ZJJ2	Cystatin A (Stefin A) (Predicted) OS=Rattus norvegicus OX=10116 GN=Csta PE=3 SV=1	Csta	11.0345	7.2	1	1								63.3164	66.733		18.1244		33.6985										1.39255	1.46769		0.398619		0.741146							2.5095	0.195361
P49242	40S ribosomal protein S3a OS=Rattus norvegicus OX=10116 GN=Rps3a PE=1 SV=2	Rps3a	29.9449	14	4	0						458	46.9665	591.707	2100.75		590.592	1146.75	2620.49		2275.03						0.372725	0.0382219	0.481538	1.70962		0.48063	0.933238	2.13259		1.85144					0.482058	0.196018
A0A0G2K4H7	Keratin 78 OS=Rattus norvegicus OX=10116 GN=Krt78 PE=4 SV=1	Krt78	107.824	1.4	2	2		311.329	3765.72	1233.68	554.479	1209.41	1542.16	2217.35	410.622			280.458	1483.78	736.693	91.1808		0.27	3.26582	1.06991	0.480872	1.04886	1.33744	1.92299	0.356112			0.243227	1.28681	0.638896	0.0790765	0.441947	0.340947	0.917196	0.78283	2.07535	0.196131
A0A0H2UHK1	Complement C1q subcomponent subunit C OS=Rattus norvegicus OX=10116 GN=C1qc PE=4 SV=2	C1qc	26.3718	24.6	5	5	3673.85	7653.41	4422.47	2931.92	3464.22	17449.3	11230.1	5796.62	13687.1	8872.15	4730.45	11384.1	9182.03	4610.65	9259.49	0.465643	0.970031	0.560525	0.371606	0.439072	2.21161	1.42335	0.734693	1.73477	1.1245	0.59956	1.44288	1.16378	0.584377	1.17359	1.76858	0.0545101	2.57544	0.0057029	1.45622	0.196363
A0A0G2K235	RAB1A, member RAS oncogene family OS=Rattus norvegicus OX=10116 GN=Rab1a PE=1 SV=2	Rab1a	36.449	6.5	3	0						972.659	1243.1	2315.63	2432.19	1251.74	964.557	1630.39	357.052	440.721	2122.82						0.708375	0.905332	1.68644	1.77133	0.911624	0.702474	1.18739	0.260036	0.320972	1.54602					1.48949	0.196623
P97532	3-mercaptopyruvate sulfurtransferase OS=Rattus norvegicus OX=10116 GN=Mpst PE=1 SV=3	Mpst	32.9402	2.4	1	1		126.053				1100.16	453.897	820.626	1196.84	1281.06	964.961	717.881	570.39	325.164			0.166802				1.45581	0.600628	1.08591	1.58375	1.69519	1.2769	0.949951	0.75478	0.430279		5.11372		7.69929		1.50561	0.198164
A0A0G2K3U1	AMP deaminase OS=Rattus norvegicus OX=10116 GN=Ampd2 PE=1 SV=1	Ampd2	92.0849	1	1	1						1129.13		2046.39	1418.71	547.814	1827.57	1556.04	1706.31		1878.04						0.745916		1.35187	0.937217	0.361892	1.20731	1.02793	1.12721		1.24065					0.737956	0.19855
A0A8I5ZSM4	Transforming growth factor-beta-induced protein ig-h3 OS=Rattus norvegicus OX=10116 GN=Tgfbi PE=1 SV=1	Tgfbi	72.7137	9.6	7	1	815.788	791.346	799.374	574.385	804.1	1307.37	1054.69	432.666	1732.46	1473.15	1866.99	2530.27	1987.99	876.225	1540.25	0.658352	0.638627	0.645105	0.463537	0.648919	1.05506	0.851152	0.349167	1.39812	1.18885	1.50668	2.04196	1.60433	0.707125	1.243	2.32543	0.0031399	1.5853	0.181301	0.681723	0.198872
F7EYX4	Inter-alpha trypsin inhibitor, heavy chain 1 OS=Rattus norvegicus OX=10116 GN=Itih1 PE=1 SV=1	Itih1	97.2075	32	25	25	14886	13129	7274.12	8243.09	11169.8	33327.8	32583.5	42096.8	39852.3	39322.5	27894.5	32115.6	38072.6	19498.8	40415.2	0.55839	0.492484	0.27286	0.309207	0.41899	1.25016	1.22224	1.5791	1.4949	1.47503	1.04635	1.20469	1.42815	0.731422	1.51602	2.88832	0.000475567	3.42187	2.4036e-05	1.18473	0.198882
A0A0H2UI07	Pyruvate kinase OS=Rattus norvegicus OX=10116 GN=Pklr PE=1 SV=1	Pklr	60.3933	18.5	9	9				0.98514		347.265	400.112	85.6627	927.782	290.113	1293.63	272.703	1844.85		434.389				0.00167044		0.588836	0.678444	0.145253	1.57318	0.491926	2.19353	0.462405	3.12819		0.736567	975.895		416.374		0.426659	0.198965
A0A0G2JWG1	Alpha-mannosidase OS=Rattus norvegicus OX=10116 GN=Man2a2 PE=3 SV=2	Man2a2	135.171	1.3	1	1			2.89068	23.8403	3.22114	272.835	537.623	626.739	592.571	993.117	51.5246	532.162	600.926	13.8136				0.0081595	0.0672938	0.00909229	0.770129	1.51754	1.76909	1.67265	2.80326	0.145438	1.50213	1.69623	0.0389916		30.0085	0.0585188	60.5543	0.000217762	2.0179	0.199157
A0A0G2JU96	AHNAK nucleoprotein OS=Rattus norvegicus OX=10116 GN=Ahnak PE=1 SV=2	Ahnak	568.834	10.6	12	12	29.2327	10.0801	37.1366	32.2254	39.2245	766.033	1252.1	851.953	892.913	786.032	1150.54	1249	450.31	252.626	331.098	0.0539315	0.0185969	0.0685134	0.0594527	0.0723653	1.41326	2.31001	1.57177	1.64734	1.45015	2.12263	2.30429	0.830778	0.466071	0.610844	23.2156	7.63608e-05	30.7576	1.01373e-06	1.32487	0.199191
A0A8I6AEC4	CCR4-NOT transcription complex subunit 7 OS=Rattus norvegicus OX=10116 GN=Cnot7 PE=1 SV=1	Cnot7	28.6615	4	1	1									85.6069	61.2042	149.342	248.89	165.154		64.7542									0.662806	0.473869	1.15627	1.92701	1.27869		0.501355					0.467448	0.200012
F1LW26	Ig-like domain-containing protein OS=Rattus norvegicus OX=10116 GN=AABR07051565.1 PE=4 SV=3	AABR07051565.1	12.9255	7.5	1	1			1979.96	859.309		858.24	6919.92	5245.55			879.738			698.147				0.79467	0.344889		0.34446	2.77735	2.10533			0.353088			0.280206		0.555736	0.427831	3.05799	0.4002	5.5026	0.200229
A0A0G2JVY2	CD163 molecule OS=Rattus norvegicus OX=10116 GN=Cd163 PE=1 SV=2	Cd163	124.109	11.8	11	11	493.441	504.129	368.998	117.303	359.43	1398.58	980.656	2192.25	4186.88	1143.87	6979.65	4982.96	5105.86	610.504	4736.36	0.216669	0.221363	0.162027	0.0515077	0.157825	0.614114	0.430605	0.962615	1.83845	0.502273	3.06476	2.18801	2.24198	0.268072	2.07973	12.1604	0.0018113	5.37201	0.00231706	0.441762	0.200846
P06765	Platelet factor 4 OS=Rattus norvegicus OX=10116 GN=Pf4 PE=1 SV=1	Pf4	11.2865	21.9	2	2	843.633	4260.2	1161.42	393.245	1522.31	1518.89	2997.64	18952.7	3804.77	3453.72	1368.14	2840.7	2949.47	2614.35	1728.94	0.251031	1.26766	0.345592	0.117014	0.452979	0.45196	0.891977	5.63954	1.13215	1.02769	0.407102	0.845277	0.877642	0.777925	0.514463	1.40592	0.185047	3.75606	0.0640651	2.6716	0.201203
A0A8I5ZSR9	G protein-coupled receptor kinase OS=Rattus norvegicus OX=10116 GN=Grk2 PE=1 SV=1	Grk2	75.7091	4.3	3	1							126.865	384.834	391.699	210.793	805.219	483.8	914.15	138.59	479.741							0.290111	0.880025	0.895724	0.482035	1.84135	1.10634	2.09045	0.316922	1.09706					0.493617	0.201275
P12346	Serotransferrin OS=Rattus norvegicus OX=10116 GN=Tf PE=1 SV=3	Tf	76.3952	57.3	47	1	22917.2	21558.9	21799.9	21613.1	28489.8	38598	38751	54540.2	53493.3	48899.4	34429.3	39342.4	46469.4	27341.4	49682.4	0.627382	0.590195	0.596793	0.591679	0.779935	1.05666	1.06085	1.49309	1.46443	1.33867	0.942536	1.07704	1.27215	0.748496	1.3601	1.69502	0.00273173	2.0131	7.02304e-05	1.18765	0.201756
A0A8L2Q7Q0	Aspartate aminotransferase OS=Rattus norvegicus OX=10116 GN=Got2 PE=1 SV=1	Got2	46.9149	11.3	5	0						667.718	392.375	1485.41	1235.62	831.111	4477.09	2267.4	1379.3	529.469	1061.45						0.466058	0.273872	1.03679	0.862442	0.580103	3.12495	1.58261	0.962733	0.369562	0.740878					0.474767	0.202296
F1LTN6	Ig kappa chain V region OS=Rattus norvegicus OX=10116 GN=AABR07060872.1 PE=1 SV=3	AABR07060872.1	24.4262	40.4	9	0	40199.8	46994.7	92603.2	34328.5	30688.9	357280	111438	158537	135164	141587	160843	96846	170048	44045.1	115221	0.347383	0.406101	0.800224	0.296647	0.265196	3.0874	0.962986	1.36999	1.16801	1.22351	1.38991	0.836888	1.46946	0.380613	0.995672	2.39774	0.0248491	3.69261	0.00169213	1.54004	0.202302
F1LP96	Complement C1r subcomponent-like protein OS=Rattus norvegicus OX=10116 GN=C1rl PE=1 SV=3	C1rl	53.9651	10.9	6	6	579.254	595.897	393.61	601.352	311.366	1397.79	1054.28	2418.72	1328.16	1801.51	350.844	1788.83	716.441	1421.84	1366.54	0.538794	0.554274	0.366116	0.559348	0.289617	1.30016	0.980637	2.24977	1.23539	1.67568	0.326338	1.66388	0.666398	1.32252	1.27109	2.27465	0.0617785	3.22407	0.000340152	1.41739	0.203666
M0R692	Ig-like domain-containing protein OS=Rattus norvegicus OX=10116 GN=ENSRNOG00000069250 PE=4 SV=2	ENSRNOG00000069250	11.3008	15.2	2	2	3363.12	3606.09	4188	2991.32	2469.45	2910.38	9217.82	2583.46	2901.5	16512.1	4196.26	4258.98	2892.84	1640.6	2147.39	0.765745	0.821068	0.953563	0.681091	0.562268	0.662661	2.0988	0.588226	0.660639	3.75962	0.955443	0.969723	0.658668	0.373547	0.488938	0.910825	0.504238	2.05351	0.291618	2.25456	0.20385
A0A5C5	C4b-binding protein beta chain OS=Rattus norvegicus OX=10116 GN=C4bpb PE=1 SV=1	C4bpb	28.6256	22.1	6	6	8631.31	7359.53	3052.82	5232.81	5198.45	14180.9	20007.5	14242	21969.2	12206.8	11067	19928.3	12639.3	10992.8	11887.6	0.724929	0.618114	0.256401	0.439495	0.436609	1.19103	1.6804	1.19616	1.84516	1.02523	0.929495	1.67374	1.06156	0.923267	0.998416	2.25666	0.00380632	2.8026	0.000995375	1.24192	0.203938
A0A8I6GHH3	SH3 domain-binding glutamate-rich protein-like OS=Rattus norvegicus OX=10116 GN=Sh3bgrl PE=1 SV=1	Sh3bgrl	26.9213	12.7	3	3						2443.32		2736.51	986.376	927.442	5439.13	1435.48	3879.42		2142.95						0.977786		1.09512	0.394736	0.371151	2.17667	0.574461	1.55249		0.857581					0.550024	0.204153
A0A8L2QFH6	Attractin OS=Rattus norvegicus OX=10116 GN=Atrn PE=1 SV=1	Atrn	162.738	16.5	22	1	4506.17	2245.57	1301.93	1472.03	1692.21	7307.44	9011.71	8337.14	8853.16	10100	5205.65	9050.47	5237.94	6224.23	10804	0.739932	0.368732	0.213783	0.241714	0.277868	1.19991	1.47976	1.369	1.45373	1.65846	0.85479	1.48613	0.860092	1.02205	1.77406	3.25571	0.00159343	3.88748	0.000203356	1.19405	0.205655
M0R7K9	Common salivary protein 1 OS=Rattus norvegicus OX=10116 GN=Csap1 PE=4 SV=2	Csap1	18.359	6.1	1	1	639.256	389.34	18.5384	716.456	1783.31	7759.04	2842.4	2472.46	1745.54	2013.81	3429.43	1298.32	2810.39	1241.97	1086.8	0.317017	0.19308	0.00919347	0.355302	0.884371	3.84783	1.40959	1.22613	0.865639	0.998679	1.70071	0.643857	1.39372	0.615915	0.53896	2.78184	0.0864736	4.74591	0.0355747	1.70603	0.206241
A0A8L2QEL3	Heterogeneous nuclear ribonucleoprotein L OS=Rattus norvegicus OX=10116 GN=Hnrnpl PE=1 SV=1	Hnrnpl	68.5348	9.5	5	4						562.094	57.0096	697.989	1558	55.2255	1546.67	618.242	1402.44	241.495	1177.52						0.710012	0.072012	0.881669	1.96799	0.0697584	1.95368	0.780936	1.7715	0.305046	1.48739					0.587666	0.206242
D4AE96	Importin 7 OS=Rattus norvegicus OX=10116 GN=Ipo7 PE=1 SV=1	Ipo7	119.488	3.5	3	3						42.4989		108.184	161.587		182.555		385.379		115.329						0.256138		0.652016	0.973871		1.10024		2.32265		0.695078					0.457027	0.206617
A0A8I6AFS1	3-hydroxyacyl-CoA dehydrogenase type-2 OS=Rattus norvegicus OX=10116 GN=Hsd17b10 PE=1 SV=1	Hsd17b10	28.3619	3	1	1								1065.34	787.125	499.404	740.905	113.674	374.202		507.154								1.82431	1.34788	0.855183	1.26873	0.194656	0.640786		0.868456					1.80642	0.206996
A0A0G2K6S7	Hepatic triacylglycerol lipase OS=Rattus norvegicus OX=10116 GN=Lipc PE=1 SV=1	Lipc	57.3307	14.9	7	1	75.5755	128.659				410.475	282.209	736.089	1537.56	463.846	3525.25	1009.65	2706.9	299.021	804.815	0.0757013	0.128874				0.411158	0.282679	0.737315	1.54012	0.464619	3.53112	1.01134	2.7114	0.299519	0.806155	16.3452	0.021805	6.7181	0.0179506	0.411014	0.207408
A0A8I6A745	Four and a half LIM domains protein 1 OS=Rattus norvegicus OX=10116 GN=Fhl1 PE=1 SV=1	Fhl1	36.1938	4.7	1	1						609.185	526.744	514.653	506.274	494.354	1442.25	439.426			693.357						0.932502	0.806306	0.787798	0.774973	0.756726	2.2077	0.672646			1.06135					0.61775	0.208222
F1LYU4	Ig-like domain-containing protein OS=Rattus norvegicus OX=10116 GN=ENSRNOG00000071026 PE=1 SV=4	ENSRNOG00000071026	11.2757	34.6	3	3	702.47	993.705	1806.3	1058.21	1604.7	4339.57	4651.9	2189.73	5078.14	1777.04	2665.58	896.476	4911.24	2066.06	1404.39	0.291518	0.412377	0.749594	0.439145	0.665933	1.80088	1.93049	0.908713	2.10737	0.737454	1.10619	0.372028	2.03811	0.857393	0.582808	1.93723	0.13717	2.92543	0.00524945	1.51011	0.208506
D4A5U3	Protein-glutamine gamma-glutamyltransferase E OS=Rattus norvegicus OX=10116 GN=Tgm3 PE=3 SV=1	Tgm3	77.2304	2.3	2	2							703.884	1116.23	485.455	986.304	1042.17	608.303	39.1895		129.902							1.10166	1.74703	0.759794	1.54368	1.63112	0.952066	0.0613361		0.203312					1.80915	0.209724
P62836	Ras-related protein Rap-1A OS=Rattus norvegicus OX=10116 GN=Rap1a PE=1 SV=1	Rap1a	20.9872	22.8	4	0	110.56	3.58669	1.62235	1.45442	178.107	310.284	628.346	838.904	1791.81	909.972	2743.36	1202.48	3541.82	354.641	1880.18	0.114395	0.0037111	0.00167862	0.00150487	0.184285	0.321047	0.650142	0.868003	1.85397	0.941536	2.83852	1.24419	3.66468	0.366942	1.9454	32.9208	0.00240492	15.1672	0.00458864	0.460717	0.209758
A0A8I5ZJA8	Contactin-2 OS=Rattus norvegicus OX=10116 GN=Cntn2 PE=4 SV=1	Cntn2	112.147	0.8	1	1		12.7356			184.914	572.135	89.6341	140.682	717.517	405.572	11.2279	459.318	19.5286	55.0515	700.177		0.0453696			0.658743	2.03819	0.319315	0.50117	2.5561	1.44482	0.0399985	1.63629	0.0695692	0.196117	2.49433	2.52022	0.745685	3.89687	0.127279	1.54624	0.209782
A0A0H2UHV4	Eukaryotic translation initiation factor 5B OS=Rattus norvegicus OX=10116 GN=Eif5b PE=1 SV=2	Eif5b	137.459	2.6	3	3								179.117	411.398		598.883	459.001	445.36		309.672								0.447154	1.02703		1.49507	1.14586	1.11181		0.773074					0.651454	0.210157
Q6DGG1	Putative protein-lysine deacylase ABHD14B OS=Rattus norvegicus OX=10116 GN=Abhd14b PE=2 SV=1	Abhd14b	22.6179	11	2	1						549.076	478.398	285.174	1470.88	622.312	866.106	383.31	7128.24		1460.92						0.373115	0.325087	0.193785	0.999511	0.422881	0.588547	0.260471	4.84386		0.99274					0.276938	0.214317
D4AAY7	phosphatidylinositol N-acetylglucosaminyltransferase OS=Rattus norvegicus OX=10116 GN=Piga PE=4 SV=2	Piga	54.3657	1.4	1	1	11504.2	1705.56				6760.05	9930.72	8075.69	28000.2	12748.1	4654.85		10877.5	9013.4	6252.2	1.15544	0.1713				0.678952	0.997401	0.81109	2.81223	1.28037	0.467514		1.09249	0.90527	0.627946	1.16573	0.692254	1.98383	0.207403	1.70179	0.214936
A0A0G2K2X3	Splicing factor 3a, subunit 3 OS=Rattus norvegicus OX=10116 GN=Sf3a3 PE=1 SV=2	Sf3a3	54.1407	13.2	5	4		262.581						378.896	776.35	172.94	794.887	499.429	839.567	432.384	588.781		0.497962						0.718541	1.47228	0.327964	1.50743	0.947121	1.59216	0.819977	1.11657	2.4031		1.68606		0.701619	0.214949
A0A8I6G6I4	Oncoprotein-induced transcript 3 protein OS=Rattus norvegicus OX=10116 GN=Oit3 PE=4 SV=1	Oit3	59.4019	7.2	3	3	29.5481	26.4901		5.94692	17.1989	432.731	281.273	393.183	96.5223	300.524	5.68755	229.684	308.117	63.5171	256.088	0.169087	0.151588		0.0340309	0.0984193	2.47627	1.60957	2.24997	0.552343	1.71973	0.0325466	1.31435	1.76318	0.363472	1.46545	8.71989	0.103826	15.1974	0.000418433	1.74284	0.215122
A0A8I6A2S5	Heparan sulfate proteoglycan 2 OS=Rattus norvegicus OX=10116 GN=Hspg2 PE=1 SV=1	Hspg2	471.486	5	20	4	349.796	209.636	117.985	135.79	227.585	1067.46	863.082	821.114	1009.84	1017.65	353.774	1098.66	612.314	356.842	1261.06	0.552159	0.330914	0.186241	0.214347	0.359246	1.685	1.36239	1.29614	1.59405	1.60638	0.558438	1.73425	0.966547	0.56328	1.99061	3.53832	0.00684439	4.59184	4.58638e-05	1.29775	0.216522
G3V7J5	Pyrethroid hydrolase Ces2e OS=Rattus norvegicus OX=10116 GN=Ces2e PE=1 SV=2	Ces2e	63.583	15	6	5	98.5904	393.452	42.3604	281.535	218.386	7238.5				11166.7	1796.57	10164	4529.33	2938.15	407.877	0.0301228	0.120213	0.0129426	0.0860188	0.0667244	2.21161				3.4118	0.548914	3.10546	1.38387	0.897705	0.12462	19.1777	0.00334222	44.486	0.0019599	2.31968	0.216892
A0A8I6GKA7	T-complex protein 1 subunit gamma OS=Rattus norvegicus OX=10116 GN=Cct3 PE=1 SV=1	Cct3	56.544	8.5	4	1						599.023	308.627	237.603	744.447		1275.21	505.047	773.206		466.06						0.976159	0.502935	0.387194	1.21314		2.07806	0.823017	1.26001		0.759484					0.625827	0.216993
Q6IFU9	Keratin 16 OS=Rattus norvegicus OX=10116 GN=Krt16 PE=1 SV=1	Krt16	50.7771	6.3	3	0	1670.87	507.173	1247.04	959.178	992.948	5337.33	3973.93	3560.22	3628.78	3222.68	2587.3	2235.4	1644.37	2259.55	7064.84	0.612913	0.186043	0.457445	0.351849	0.364237	1.95786	1.45773	1.30597	1.33112	1.18215	0.949082	0.819998	0.603192	0.828855	2.59155	2.93674	0.0133747	3.66788	0.000230939	1.24896	0.218118
P24090	Alpha-2-HS-glycoprotein OS=Rattus norvegicus OX=10116 GN=Ahsg PE=1 SV=2	Ahsg	37.9823	31	9	0	177038	180332	69922	73392.4	104667	295568	327607	462881	485512	415476	355270	346694	383950	216377	344624	0.626415	0.638072	0.247406	0.259685	0.370343	1.04581	1.15917	1.63782	1.71789	1.47008	1.25706	1.22671	1.35854	0.765611	1.21939	2.72059	0.0016477	3.28246	0.000558197	1.20652	0.218282
A0A8I6ANC9	Coagulation factor VII OS=Rattus norvegicus OX=10116 GN=F7 PE=4 SV=1	F7	46.8303	12	5	5	1236.76	951.891	1232.12	1482.43	394.986	1840.35	990.247	3100.08	632.791	963.99	247.245	807.283	522.315	2498.25	582.169	1.06112	0.816705	1.05713	1.2719	0.33889	1.57899	0.849613	2.65981	0.542923	0.827085	0.212132	0.692634	0.448136	2.14345	0.499489	0.879029	0.460022	1.42076	0.464539	1.61628	0.219413
Q4V8H8	EH domain-containing protein 2 OS=Rattus norvegicus OX=10116 GN=Ehd2 PE=1 SV=1	Ehd2	61.2375	1.7	1	1						475.009		377.427	649.232	59.648	56.6033	249.129			76.1656						1.71111		1.3596	2.33872	0.214869	0.203901	0.897432			0.27437					3.06623	0.220264
A0A8I6G5W0	Ig-like domain-containing protein OS=Rattus norvegicus OX=10116 GN=ENSRNOG00000066643 PE=4 SV=1	ENSRNOG00000066643	13.7796	14.4	2	2	839.808	310.492	1069.64			315.129	1722.77	382.193		148.188	4558.22	328.183	842.208	1499		0.768809	0.284242	0.97921			0.288488	1.57713	0.349882		0.13566	4.17286	0.300438	0.771006	1.37228		2.44183	0.456163	0.867686	0.545012	0.355343	0.220576
D3ZCW6	Polycystin family receptor for egg jelly OS=Rattus norvegicus OX=10116 GN=Pkdrej PE=3 SV=1	Pkdrej	240.518	0.3	1	1		2113.25	1416.53	1099.47	1315.38	16885.5	10011.7	22107	13608.7	12609.9	25194.7	12861.8	4999.64	5874.67	7918.37		0.214362	0.143688	0.111527	0.133428	1.71282	1.01556	2.24247	1.38043	1.27911	2.55567	1.30466	0.507149	0.59591	0.803216	7.65049	0.00110855	10.1231	6.92339e-06	1.3232	0.220941
A0A8I5ZLC1	Phosphatidylethanolamine-binding protein 1 OS=Rattus norvegicus OX=10116 GN=Pebp1 PE=1 SV=1	Pebp1	23.2002	4.8	1	1						2982.24	1440.82	2016.74	4800.13	2397.84	3314.69	2155.37	11281.2		3870.2						0.783444	0.378507	0.529805	1.26101	0.62992	0.870781	0.566223	2.9636		1.01671					0.529072	0.221469
G3V7L3	Complement C1s subcomponent OS=Rattus norvegicus OX=10116 GN=C1s PE=4 SV=2	C1s	77.4288	14.8	9	1	4593.21	4625.65	2609.18	2733.9	2662.25	10771.9	7721.46	8628.94	5631.81	5570.97	2207.36	7134.46	4881.3	6899.71	7544	0.818111	0.82389	0.464729	0.486945	0.474182	1.91861	1.3753	1.53693	1.0031	0.992264	0.393161	1.27074	0.869424	1.22893	1.34369	1.66434	0.122917	2.22507	0.00241932	1.33691	0.224453
A0A0G2K4S5	RT1 class I, locus1 OS=Rattus norvegicus OX=10116 GN=RT1-CE1 PE=3 SV=2	RT1-CE1	40.442	2.8	1	0		0.837895	521.603	399.553	703.272	204.37	9.23198	111.105	79.3481	8.6675	211.133	27.337	241.347		270.001		0.00390724	2.43232	1.86318	3.27947	0.953012	0.0430503	0.518102	0.370013	0.040418	0.984549	0.127477	1.12544		1.25906	0.461351	0.875011	0.203153	0.592203	0.440345	0.224842
A0A0G2K896	Similar to RIKEN cDNA 1300017J02 OS=Rattus norvegicus OX=10116 GN=Inhca PE=1 SV=2	Inhca	78.3642	46.3	31	1	14496.3	13367.2	8476.91	10734.8	12192	30705.5	27804.9	48867.8	35380.5	41618.6	25459.2	34528.6	32146	17686.2	39400.8	0.553485	0.510373	0.323657	0.409867	0.465503	1.17237	1.06162	1.86582	1.35086	1.58904	0.972058	1.31834	1.22737	0.675275	1.50436	2.51776	0.000694884	3.11095	3.7505e-05	1.2356	0.226348
Q5M891	C4b-binding protein alpha chain OS=Rattus norvegicus OX=10116 GN=C4bpa PE=1 SV=1	C4bpa	67.2017	29.8	19	3	17416.6	17914.9	6870.49	8228.66	10128.4	37620.9	52910.1	43545.2	61034.6	35056.2	26802.6	52777	43291.6	29839.6	35436.4	0.54555	0.561158	0.215208	0.257751	0.317256	1.17842	1.65733	1.36399	1.91182	1.09808	0.839551	1.65316	1.35605	0.934682	1.10999	3.10684	0.000911759	3.80071	0.000234329	1.22333	0.226727
A0A8I5ZT41	Integrin subunit alpha L OS=Rattus norvegicus OX=10116 GN=Itgal PE=1 SV=1	Itgal	118.642	1.9	2	2						5.04973	299.515	266.059	2.25246		7.32949	1.26447		5.60916	6.67133						0.0680384	4.03557	3.58479	0.0303489		0.098755	0.0170371		0.0755759	0.0898872					27.4439	0.227118
Q3B7D0	Oxygen-dependent coproporphyrinogen-III oxidase, mitochondrial OS=Rattus norvegicus OX=10116 GN=Cpox PE=1 SV=1	Cpox	49.2781	16.9	6	1	46.4802	2.7312		3.70806		366.363	209.365	642.162	1510.61	444.361	2121.39	1414.48	1764.14	222.358	849.454	0.0629577	0.00369943		0.00502259		0.49624	0.283586	0.869811	2.04613	0.601889	2.87344	1.91591	2.38954	0.301185	1.15059	72.2436	0.00124789	35.9738	0.00183901	0.497952	0.227722
B1H260	Coagulation factor XIII B chain OS=Rattus norvegicus OX=10116 GN=F13b PE=1 SV=1	F13b	75.0831	26.6	17	3	5975.65	4344.65	3252.6	4820.28	5007.55	10040.8	10376.3	8224.1	12788.9	13115	7391.95	10516.8	6834.21	6322.68	13933.5	0.729065	0.530073	0.396837	0.588103	0.610951	1.22503	1.26597	1.00339	1.56032	1.6001	0.901861	1.28311	0.833813	0.771405	1.69996	1.92298	0.00819314	2.33091	0.000198899	1.21214	0.228114
A0A0G2K3C8	Nidogen-2 OS=Rattus norvegicus OX=10116 GN=Nid2 PE=1 SV=1	Nid2	152.82	0.9	1	1	75.8221	537.795				766.629	478.449	432.8	1530.05	1733.3	856.794	896.843	2828.72		2108.2	0.0681107	0.483099				0.68866	0.429788	0.388782	1.37444	1.55702	0.769655	0.80563	2.54103		1.89379	5.45174	0.271179	3.22105	0.099534	0.59083	0.228916
A0A8I6AC05	Ig-like domain-containing protein OS=Rattus norvegicus OX=10116 GN=ENSRNOG00000070455 PE=4 SV=1	ENSRNOG00000070455	13.7057	16.9	2	1	1677.02		4386.15	2340	1287	13300.6	6457.65	12480.8	13691.3	6612.82	3593.86	11081.1	12586	5840.94	4804.28	0.234456		0.613205	0.327144	0.179928	1.85949	0.90281	1.74488	1.91411	0.924505	0.502438	1.54919	1.75959	0.816592	0.671662	3.12946	0.0158994	4.33786	0.00153466	1.38614	0.228945
A0A0G2JXT3	RCG62519, isoform CRA_b OS=Rattus norvegicus OX=10116 GN=Fdps PE=1 SV=1	Fdps	48.6588	7.9	3	1						511.811	266.946	78.2746	1174.76	749.153	1088.65	380.219	1518.05		870.199						0.693922	0.36193	0.106126	1.59276	1.01571	1.47602	0.515508	2.0582		1.17983					0.576791	0.229133
A0A096MK41	Similar to alpha-2u globulin PGCL2 OS=Rattus norvegicus OX=10116 GN=LOC500473 PE=3 SV=1	LOC500473	20.918	30.4	5	0	2530.32	2490.14	959.671	1605.99	664.204	6761.78	3041.27	4791.81	2410.39	5970.25	2548.35	822.693	5863.58	4567.32	1882.96	0.809085	0.796237	0.306861	0.513524	0.212383	2.16212	0.972466	1.53221	0.770739	1.90902	0.814853	0.263061	1.87492	1.46043	0.602089	1.90113	0.235192	2.7848	0.0113036	1.46482	0.229337
G3V8L1	PYD and CARD domain-containing OS=Rattus norvegicus OX=10116 GN=Pycard PE=1 SV=2	Pycard	19.7707	4.5	1	1	63.799	57.7003			4.81273	2573.8	2087.84	3812.53	463.275		17382.1	1249.27	18808.9	1835.88	3250.92	0.0148396	0.0134211			0.00111944	0.598665	0.485631	0.886794	0.107758		4.04306	0.29058	4.37494	0.427026	0.756164	202.009	0.00176092	53.0677	0.00527727	0.262699	0.230323
A0A8I5ZN92	Actinin alpha 2 OS=Rattus norvegicus OX=10116 GN=Actn2 PE=1 SV=1	Actn2	103.624	1.1	1	1							3336.57	2295.18			846.772	2707.75			576.651							1.7088	1.17546			0.433667	1.38675			0.295327					2.04485	0.230401
A0A0G2K0A9	creatine kinase OS=Rattus norvegicus OX=10116 GN=Ckmt1 PE=1 SV=1	Ckmt1	50.691	2.2	1	1	109.369	28.8667		14.7438		428.789	20.864	354.187	361.699	463.046	392.816	508.233	1835.99	112.587	2570.83	0.197417	0.0521058		0.0266134		0.773985	0.0376605	0.639324	0.652885	0.83582	0.709052	0.917385	3.31405	0.203225	4.64048	21.2595	0.015972	6.38745	0.0899333	0.300452	0.231249
P35446	Spondin-1 OS=Rattus norvegicus OX=10116 GN=Spon1 PE=1 SV=1	Spon1	90.7731	6.1	4	1	120.33	250.605	27.3225	352.799	214.76	1181.71	929.589	1012.37	2729.86	1407.43	2840.18	2219.3	3433.81	702.2	2514.91	0.090532	0.188546	0.0205565	0.265433	0.161577	0.889073	0.699389	0.761672	2.05385	1.0589	2.13685	1.66972	2.58347	0.528309	1.89213	12.1249	0.00102442	7.51795	0.00188753	0.620043	0.232759
A0A8I6A183	Cell division cycle and apoptosis regulator 1 OS=Rattus norvegicus OX=10116 GN=Ccar1 PE=1 SV=1	Ccar1	130.874	0.8	1	1						166.259		283.412	527.352		530.092	462.253	581.4		301.495						0.408031		0.695547	1.29422		1.30095	1.13446	1.42687		0.739927					0.694683	0.232805
F1LQQ8	Beta-glucuronidase OS=Rattus norvegicus OX=10116 GN=Gusb PE=1 SV=2	Gusb	74.7891	6.2	4	1						579.67	101.817	173.032	263.226	1029.74	2060.42	1785.6	3251.01	137.55	227.17						0.603243	0.105957	0.180069	0.27393	1.07162	2.14421	1.85821	3.38321	0.143144	0.236408					0.2878	0.234153
A0A8I6A388	Cache domain-containing 1 OS=Rattus norvegicus OX=10116 GN=Cachd1 PE=3 SV=1	Cachd1	143.906	0.9	1	1	26.7846							506.752	656.636	375.67	246.96	330.559	30.0379		462.17	0.081302							1.53819	1.99315	1.14031	0.74962	1.00338	0.0911771		1.40287	9.98452		19.1535		1.91832	0.234586
A0A0G2JXP1	Glycogenin-1 OS=Rattus norvegicus OX=10116 GN=Gyg1 PE=1 SV=2	Gyg1	39.2574	4	1	1	785.672							1865.35	1489.42	964.21	2426.49	1172.11	4456.45		2074.35	0.412587							0.97957	0.782154	0.506345	1.27425	0.615519	2.34026		1.08932	3.22316		1.83239		0.568508	0.235918
A0A0G2K1K3	Ganglioside GM2 activator OS=Rattus norvegicus OX=10116 GN=Gm2a PE=1 SV=1	Gm2a	21.2648	9.1	2	2	675.915	379.919	30.8121	549.942	577.523	1421.39	974.849	3031.91	2137.56	1281.58	1784.64	889.293	1623	554.491	1243.6	0.590958	0.332166	0.0269393	0.480818	0.504933	1.24273	0.852318	2.65083	1.86888	1.1205	1.56032	0.777516	1.41901	0.484796	1.08729	2.75281	0.065999	3.99587	0.0248761	1.45156	0.237358
P12843	Insulin-like growth factor-binding protein 2 OS=Rattus norvegicus OX=10116 GN=Igfbp2 PE=1 SV=3	Igfbp2	32.8547	9.2	3	3	2070.03		56.5958	315.373	316.805	4024.48	1702.85	1065.71	882.766	113.086	1221.77	347.841	35.9256	443.052	527.357	2.20827		0.060375	0.336433	0.33796	4.29322	1.81656	1.13688	0.941714	0.120637	1.30335	0.371069	0.0383246	0.472638	0.562572	0.746973	0.987351	2.25863	0.296663	3.0237	0.237831
P04897	Guanine nucleotide-binding protein G(i) subunit alpha-2 OS=Rattus norvegicus OX=10116 GN=Gnai2 PE=1 SV=3	Gnai2	40.499	12.1	4	0						511.652	572.262	3040.53	2158.3	594.973	2694.94	1943.46	1851.31		1186.56						0.316399	0.35388	1.88023	1.33466	0.367924	1.66652	1.20181	1.14483		0.733753					0.716777	0.238617
A0A8I5ZKN0	Paraoxonase OS=Rattus norvegicus OX=10116 GN=Pon3 PE=1 SV=1	Pon3	39.2259	6.9	2	2		56.5773	553.008	535.276	583.597			740.494		186.185	49.4724	472.008	10.3362	221.816	54.1805		0.179717	1.75662	1.70029	1.85379			2.35216		0.591414	0.157148	1.49932	0.0328329	0.704594	0.172103	0.373888	0.1668	1.07226	0.870424	2.86786	0.238708
P50878	60S ribosomal protein L4 OS=Rattus norvegicus OX=10116 GN=Rpl4 PE=1 SV=3	Rpl4	47.2568	5.7	2	1						212.317		77.7259	212.01		311.354	112.467	364.871		703.04						0.745426		0.272889	0.744347		1.09314	0.394862	1.28103		2.46831					0.448743	0.238852
G3V9R9	Afamin OS=Rattus norvegicus OX=10116 GN=Afm PE=1 SV=1	Afm	69.2412	51.3	36	1	16688.9	14110.7	9074.74	13355.4	13617	33284.2	34165.5	42877.4	47038	38781.1	39837.3	34268	31044.8	26021.1	40979.1	0.575288	0.486417	0.312819	0.46038	0.469398	1.14735	1.17773	1.47805	1.62147	1.33684	1.37325	1.18127	1.07016	0.896983	1.41261	2.5753	8.47934e-05	2.93427	1.76054e-05	1.13939	0.238953
A0A0G2K588	Latent-transforming growth factor beta-binding protein 4 OS=Rattus norvegicus OX=10116 GN=Ltbp4 PE=1 SV=2	Ltbp4	162.587	3.8	5	5	859.717	277.958	50.0135	106.018	667.611	710.91	1528.21	973.32	953.02	1212.75	1589.9	4152.63	3887.73	345.469	2848.68	0.639546	0.206773	0.0372052	0.0788673	0.496638	0.528847	1.13684	0.724055	0.708954	0.902171	1.18273	3.08915	2.89209	0.256995	2.11914	6.53867	0.0196654	2.74214	0.0526023	0.419373	0.239993
A0A8I6AKS4	Serine/threonine kinase 35 OS=Rattus norvegicus OX=10116 GN=Stk35 PE=4 SV=1	Stk35	42.4828	1.8	1	1		1989.64	2583.74	1964.36	2318.19	3438.17	2949.83	2268.62	3164.93	3481.13	1926.06	2902.58	2671.56	2637.78	3127.3		0.744308	0.966557	0.734852	0.867217	1.28619	1.10351	0.848675	1.18398	1.30226	0.720525	1.08583	0.999409	0.986773	1.1699	1.19832	0.156922	1.38237	0.0193349	1.15359	0.240031
A0A8J8YF65	N-acetylglucosamine-6-sulfatase OS=Rattus norvegicus OX=10116 GN=Gns PE=1 SV=1	Gns	56.1018	5.7	3	3						112.695	243.69	191.045	567.203		3467.24	497.397	2293.54	55.0641	875.562						0.122149	0.264133	0.207071	0.614785		3.7581	0.539123	2.48594	0.0596834	0.949012					0.193814	0.241083
A0A8I6ATZ0	Complement factor H-related 2 OS=Rattus norvegicus OX=10116 GN=Cfhr2 PE=1 SV=1	Cfhr2	79.0704	19.2	14	0	2754.74	1987.02	2596.46	1912.1	2869.36	6657.04	5022.33	3672.14	5004.93	6435.19	3672.95	5080.61	2620.89	4834.56	5563.98	0.680919	0.491152	0.641796	0.472635	0.70925	1.64549	1.24142	0.907683	1.23712	1.59066	0.907884	1.25583	0.647834	1.19501	1.37531	1.7965	0.00801433	2.21059	0.000433414	1.2305	0.241413
A0A8I6ASA4	Calpain-8 OS=Rattus norvegicus OX=10116 GN=Capn8 PE=3 SV=1	Capn8	79.9815	1	1	1		38.2034				1568.96	1118.36	1530.99	2183.46	3345.2	2501.78	2307.31	325.343	291.404	1451.95		0.0252198				1.03574	0.738279	1.01068	1.4414	2.20832	1.65154	1.52316	0.214774	0.192369	0.958501	36.0062		51.0267		1.41716	0.241561
P55053	Fatty acid-binding protein 5 OS=Rattus norvegicus OX=10116 GN=Fabp5 PE=1 SV=3	Fabp5	15.0594	15.6	2	2	125.658	46.7986			55.226	295.664	1363.91	274.419	679.065	566.967	800.695	316.484	535.257	159.062	78.1229	0.308373	0.114847			0.135528	0.72558	3.34712	0.673444	1.66647	1.39137	1.96496	0.776673	1.31356	0.390348	0.191719	4.97962	0.0582746	8.38015	0.00396379	1.68289	0.24171
D4ACR1	Ig-like domain-containing protein OS=Rattus norvegicus OX=10116 GN=LOC100360761 PE=4 SV=3	LOC100360761	14.095	40.5	4	4	2808.24	22694.6			847.069	758.071	58.6678	3443.28	1008.82		1195.74	42332.3	52.5907	72165.1	31019.5	0.188912	1.52668			0.0569828	0.0509959	0.00394662	0.231631	0.0678637		0.0804382	2.84772	0.00353781	4.85459	2.0867	3.34192	0.841709	0.149967	0.223183	0.0448746	0.242817
A0A8I6AR73	Prenylcysteine oxidase 1 OS=Rattus norvegicus OX=10116 GN=Pcyox1 PE=1 SV=1	Pcyox1	55.2452	5.7	3	3	900.081	711.408	478.359	92.262	568.273	1367.97	1515.56	1158.57	3616	2772.48	1650.36	1204.73	2176.61	909.994	1143.78	0.666186	0.526541	0.354052	0.0682868	0.420602	1.01249	1.12173	0.857505	2.67635	2.05202	1.2215	0.891667	1.61099	0.673523	0.846558	2.57618	0.0309476	3.79241	0.0128909	1.47211	0.244535
A0A8I5ZY58	Ribosomal protein L15 OS=Rattus norvegicus OX=10116 GN=LOC100362479 PE=3 SV=1	LOC100362479	24.1761	3.4	1	1						460.501		898.96	819.35		963.434		759.277		1603.26						0.501929		0.979832	0.893061		1.05011		0.827583		1.74749					0.655091	0.245262
A0A8I5ZJK8	C-1-tetrahydrofolate synthase, cytoplasmic OS=Rattus norvegicus OX=10116 GN=Mthfd1 PE=1 SV=1	Mthfd1	102.063	13.2	12	1	72.7905	47.9969		66.6237	19.7048	568.238	560.026	776.701	810.511	614.994	1948.26	1212.96	1223.97	283.16	1251.83	0.107749	0.0710482		0.0986208	0.0291683	0.841144	0.828988	1.14972	1.19977	0.910354	2.88394	1.7955	1.8118	0.419153	1.85304	22.8671	0.00026469	12.8642	2.81441e-05	0.562563	0.245641
F1M6N0	RCG40950 OS=Rattus norvegicus OX=10116 GN=LOC686143 PE=4 SV=4	LOC686143	31.66	2.6	1	1	488.661	215.995	624.851	144.924	54.6746	640.222	232.444	43.4505	240.295	85.0909	325.486	257.991	317.1		444.569	1.66221	0.734719	2.12547	0.492968	0.185979	2.17776	0.790673	0.1478	0.817378	0.289442	1.10716	0.877572	1.07864		1.51223	1.09962	0.453187	0.811914	0.678207	0.73836	0.246801
A0A8I6G6A9	UDP-glucuronic acid decarboxylase 1 OS=Rattus norvegicus OX=10116 GN=Uxs1 PE=1 SV=1	Uxs1	47.7287	2.6	1	1	607.877	316.261	281.835	338.816	434.723	522.483	942.15	961.771	836.001	897.324	157.193	717.854	800.337	908.967	525.704	0.985821	0.512894	0.457064	0.549474	0.705009	0.847334	1.52793	1.55975	1.35578	1.45523	0.254927	1.16418	1.29794	1.47411	0.852558	1.57112	0.358843	2.10139	0.00271004	1.33751	0.247702
A0A0G2JSJ8	Alpha-L-fucosidase OS=Rattus norvegicus OX=10116 GN=Fuca1 PE=1 SV=1	Fuca1	53.4725	10.8	4	4	1163.26	811.447	1046.85	846.57	1189.79	1640.85	2179.98	1653.31	2295.75	2185.57	3242.9	3000.37	4554.32	1235.88	2277.48	0.595031	0.415072	0.535486	0.433038	0.608604	0.839328	1.11511	0.845704	1.17432	1.11796	1.65881	1.53475	2.32963	0.632177	1.16498	2.82941	0.00317786	1.96829	0.000242572	0.695654	0.248006
A0A8I6G4Z0	Protein PRRC1 OS=Rattus norvegicus OX=10116 GN=Prrc1 PE=1 SV=1	Prrc1	46.2786	3.8	1	1						39.8749	226.06			179.646	854.68	201.162									0.13279	0.752819			0.598253	2.84623	0.669904								0.281343	0.249448
A0A8I6ASD7	Ig-like domain-containing protein OS=Rattus norvegicus OX=10116 GN=ENSRNOG00000070244 PE=1 SV=1	ENSRNOG00000070244	11.5199	23.6	2	2				423.495	316.306	1482.43	4431.67	405.292	53.9838	452.44		47.772	6.18473	949.303	542.747				0.511264	0.38186	1.78966	5.35013	0.489288	0.0651718	0.546208		0.0576727	0.00746651	1.14604	0.655231	1.04488	0.531638	3.69062	0.725526	3.5321	0.250524
A0A096MJ38	Interferon-induced protein with tetratricopeptide repeats 1B-like OS=Rattus norvegicus OX=10116 GN=Ifit1bl PE=1 SV=2	Ifit1bl	50.3388	1.8	1	1						114.905		1342.17	341.727	137.496	993.283	660.495	537.209								0.194883		2.27636	0.579579	0.233197	1.68464	1.12022	0.911123							0.662817	0.251276
A0A0G2JYA2	Arfaptin-1 OS=Rattus norvegicus OX=10116 GN=Arfip1 PE=1 SV=2	Arfip1	37.9659	3	1	1						28.1658	22.1825	68.7961	58.4648		100.227	55.9408	581.231		27.7279						0.239013	0.188239	0.583799	0.496129		0.850523	0.47471	4.93229		0.235297					0.23213	0.251784
A0A1W2Q627	Eukaryotic translation initiation factor 4E OS=Rattus norvegicus OX=10116 GN=Eif4e PE=1 SV=1	Eif4e	25.1483	8.3	2	1			1744.38		1395.2		187.83		632.495		1055.68	515.244	825.363		424.968			2.05792		1.64597		0.221591		0.746178		1.24543	0.607853	0.973712		0.501351	0.449304	0.0556358	0.261285	0.234177	0.581532	0.251931
A0A8I5ZKI0	von Willebrand factor A domain-containing 3B OS=Rattus norvegicus OX=10116 GN=Vwa3b PE=4 SV=1	Vwa3b	142.108	0.6	1	1	1753.88	582.273		119.541		2429.73	1163.77	1641.63	2633.76	3080.44	1377.34	1214.31	1051.5	2892.61	1593.63	1.05879	0.35151		0.072165		1.46679	0.702549	0.991025	1.58996	1.85961	0.831478	0.73306	0.634775	1.74622	0.96205	1.98625	0.118645	2.67525	0.0598481	1.34688	0.252216
A0A8I5ZUU1	Eukaryotic translation elongation factor 1 delta (Guanine nucleotide exchange protein), isoform CRA_c OS=Rattus norvegicus OX=10116 GN=Pycr3 PE=1 SV=1	Pycr3	30.8016	7.6	1	0								456.722	320.624		1944.49	755.66	578.061		401.069								0.614889	0.431659		2.61789	1.01735	0.778248		0.539963					0.422553	0.252526
A0A8I5ZL34	Ig-like domain-containing protein OS=Rattus norvegicus OX=10116 GN=LOC100360610 PE=4 SV=1	LOC100360610	13.5965	16.9	3	1	3042.29	3046.46	5373.94	4800.79	2422.53	15906.9	8625.09	7201.05	6157.46	9289.38	6399.11	8996.26	13466.6	2372.21	3504.91	0.4536	0.454221	0.801243	0.715788	0.361194	2.37169	1.28598	1.07366	0.918065	1.38503	0.954094	1.34132	2.00784	0.353692	0.522575	1.8591	0.203434	2.52488	0.00322898	1.35812	0.25303
A0A8L2Q7I4	26S proteasome regulatory subunit 8 OS=Rattus norvegicus OX=10116 GN=Psmc5 PE=1 SV=1	Psmc5	46.5641	12.3	4	1						121.383		284.642	357.616	159.941	341.315	272.85	447.009		211.912						0.442064		1.03663	1.30239	0.582485	1.24303	0.993687	1.62795		0.771759					0.725467	0.253823
A0A0G2K7M4	Apolipoprotein B receptor OS=Rattus norvegicus OX=10116 GN=Apobr PE=1 SV=1	Apobr	111.08	2.8	3	2						570.53	384.887	862.986	648.566	712.39	508.309	501.99	664.243	283.906	546.299						1.00373	0.677128	1.51824	1.14102	1.2533	0.894263	0.883147	1.1686	0.499473	0.9611					1.26933	0.254249
A0A8I6A422	ABI family member 3-binding protein OS=Rattus norvegicus OX=10116 GN=Abi3bp PE=4 SV=1	Abi3bp	140.642	2.6	3	3		766.031	543.017	487.693	828.795	1009.86	1459.57	403.138	331.559	650.329	1418.06	818.674	590.127	1458.99	938.377		0.916287	0.649529	0.583354	0.991363	1.20795	1.74586	0.482214	0.396594	0.777891	1.69621	0.979257	0.70588	1.74517	1.12244	1.59182	0.0955024	1.17445	0.919768	0.737803	0.255554
A0A8I5ZMC0	Ferritin OS=Rattus norvegicus OX=10116 GN=Fth1 PE=3 SV=1	Fth1	23.3662	4.9	1	1							204.348		943.128	411.188	2604.21	985.257	769.042		375.722							0.22731		1.0491	0.457391	2.89683	1.09597	0.855457		0.417941					0.438978	0.256021
F1M8M0	RAB44, member RAS oncogene family OS=Rattus norvegicus OX=10116 GN=Rab44 PE=4 SV=3	Rab44	106.694	1.4	1	1	602.073	461.01	328.421	299.512	394.144		173.78	178.906		103.257		105.303	307.176	623.378	246.324	1.8897	1.44696	1.0308	0.940066	1.23709		0.545436	0.561526		0.324088		0.33051	0.964122	1.95657	0.773128	0.768635	0.270984	0.364435	0.00308168	0.474132	0.256237
A0A8I6AFT8	RCG61901 OS=Rattus norvegicus OX=10116 GN=Sf3b6 PE=1 SV=1	Sf3b6	14.5849	9.6	1	1		33.5925				372.487		1038.17	320.381	376.013	1144.39	1158.41	409.707		564.38		0.0558063				0.618804		1.72468	0.532241	0.624661	1.90115	1.92444	0.680635		0.937589	24.3871		15.681		0.643003	0.256351
A0A8I6AEL8	Ficolin B OS=Rattus norvegicus OX=10116 GN=Fcnb PE=3 SV=1	Fcnb	34.6109	5.7	2	2			291.799	29.4337	358.831	9528.13	2248.15	10868.1	13480.5	9507.76	13704.4	12343.3	3197.99	932.937	1063.68			0.0489122	0.00493376	0.0601483	1.59713	0.376841	1.82174	2.25964	1.59372	2.29718	2.06902	0.536056	0.156382	0.178297	27.5642	0.0164163	40.2603	0.00149765	1.4606	0.25684
A0A8I5ZW75	HNRNPH1 OS=Rattus norvegicus OX=10116 GN=ENSRNOG00000066755 PE=4 SV=1	ENSRNOG00000066755	37.6162	10.1	4	3	31.1081		17.3366		40.5667	1207.4	916.115	1747.44	3012.91	1117.28	4265.87	3068.7	5266.95	496.167	3408.72	0.0164415		0.0091629		0.0214407	0.638148	0.484194	0.923571	1.59241	0.590515	2.25464	1.6219	2.78374	0.262239	1.80161	111.265	0.000264966	53.9334	2.23238e-05	0.484729	0.256857
A0A8I5ZV37	mitogen-activated protein kinase OS=Rattus norvegicus OX=10116 GN=Mapk14 PE=1 SV=1	Mapk14	29.6232	5	1	1								55.8066	50.2453		64.2798	111.956	756.963		106.593								0.292221	0.2631		0.336589	0.586237	3.9637		0.558155					0.203987	0.257341
A0A8I5ZWV2	Ras-related protein Rab-11B OS=Rattus norvegicus OX=10116 GN=Rab11b PE=1 SV=1	Rab11b	27.9766	3.6	1	1	1250.95	341.663	1073.96	1203.14	1143.69	1159.08		1558.21	958.845	1322.94	987.862		775.919	1267.43		1.15085	0.314325	0.98803	1.10687	1.05218	1.06633		1.43353	0.882123	1.21708	0.908818		0.713834	1.16602		1.0077	0.819487	1.24643	0.342923	1.2369	0.257643
M0R485	Peptidoglycan recognition protein 2 OS=Rattus norvegicus OX=10116 GN=Pglyrp2 PE=1 SV=3	Pglyrp2	56.6627	24.1	13	13	10475.2	8289.69	8537.96	8918.66	10206.9	25401.4	26787.5	23861.3	27966.2	22659.7	20783.9	23190.6	18904.3	18918.7	31759.1	0.548129	0.433772	0.446762	0.466683	0.534092	1.32917	1.4017	1.24858	1.46337	1.18571	1.08755	1.21349	0.989198	0.989952	1.66185	2.44585	3.70308e-05	2.72842	1.7938e-07	1.11553	0.257979
A0A8I6ALZ6	Ig-like domain-containing protein OS=Rattus norvegicus OX=10116 GN=ENSRNOG00000067516 PE=4 SV=1	ENSRNOG00000067516	13.4992	18.2	2	2	2160.79	1084.38	1235.07	1119.98	863.396	11809.2	9963.18	12919.4	6186.69	7284.63	2817.15	4135.46	18125.8	4551.16	8261.89	0.350329	0.175811	0.200243	0.181583	0.139983	1.91463	1.61533	2.09462	1.00305	1.18106	0.456745	0.670483	2.93875	0.737881	1.3395	5.86227	0.00220097	7.45141	1.04109e-05	1.27108	0.258133
F1LZ34	S-adenosylmethionine synthase OS=Rattus norvegicus OX=10116 GN=Mat1a PE=1 SV=4	Mat1a	43.5828	10.9	4	1						290.115		342.809	1464.66	241.848	510.68		3785.79		656.183						0.278495		0.329078	1.40599	0.232161	0.490225		3.63415		0.629899					0.354269	0.258329
P20037	Rano class II histocompatibility antigen, B alpha chain OS=Rattus norvegicus OX=10116 GN=RT1-Ba PE=3 SV=1	RT1-Ba	28.6018	2.7	1	1						298.242		493.127	64.4553	389.486	617.369	358.408	243.733		1196.61						0.65164		1.07745	0.140831	0.851003	1.34891	0.7831	0.532542		2.61452					0.515417	0.259444
F7FHM1	Peptidyl-prolyl cis-trans isomerase OS=Rattus norvegicus OX=10116 GN=Ppic PE=1 SV=1	Ppic	22.5659	15.9	3	3	2841.67	2994.22	1679.76	2552.72	3023.71	7202.81	6680.84	6356.01	8334	8081.9	5677.51	8139.53	5125.71	2702.08	8726.95	0.532019	0.560579	0.314486	0.477921	0.5661	1.34851	1.25079	1.18998	1.5603	1.5131	1.06295	1.52389	0.959639	0.505885	1.63386	2.31986	0.0105059	2.79983	2.58441e-05	1.2069	0.260836
A0A096MJ68	Secretory leukocyte peptidase inhibitor OS=Rattus norvegicus OX=10116 GN=Slpi PE=4 SV=2	Slpi	11.8181	7.5	1	1			13.4172	289.424		5284.65	2738.91	5580.46	5053.72	6036.94	9087.26	6257.62	2139.95	1050.78	1233.66			0.00359657	0.0775818		1.41658	0.734181	1.49587	1.35468	1.61824	2.43589	1.67739	0.573626	0.281668	0.33069	26.1117	0.0176212	32.6173	0.214084	1.24915	0.261305
F1M3X3	Ig-like domain-containing protein OS=Rattus norvegicus OX=10116 GN=ENSRNOG00000068908 PE=4 SV=3	ENSRNOG00000068908	7.55656	16.9	1	1	5530.73					1864.5	2104.63	570.584	1638.37	1827.71	76.3413		1620.52	1345.37		3.00243					1.01217	1.14252	0.309749	0.889411	0.992199	0.0414429		0.879723	0.73035		0.183353		0.289502		1.57893	0.261427
A0A8I5Y6S6	pyrroline-5-carboxylate reductase OS=Rattus norvegicus OX=10116 GN=Pycr3 PE=1 SV=1	Pycr3	60.1435	19.7	9	0	20.9889	39.9799		6.06486		495.699	657.249	942.746	1249.53	964.664	3008.79	1523.55	2050.81	378.492	1074.96	0.0219806	0.0418688		0.00635139		0.519118	0.6883	0.987286	1.30857	1.01024	3.15094	1.59553	2.1477	0.396374	1.12575	71.9334	0.000430619	38.5766	0.000151923	0.536283	0.263872
Q4FZU4	ADAMTS-like protein 4 OS=Rattus norvegicus OX=10116 GN=Adamtsl4 PE=2 SV=1	Adamtsl4	112.785	2	2	2	311.915	257.245	11.5868	194.304	279.578	807.942	407.288	673.033	692.468	670.675	204.637	598.165	511.862	530.192	707.454	0.682195	0.562625	0.0253418	0.424966	0.61147	1.76706	0.890786	1.472	1.51451	1.46684	0.447564	1.30826	1.1195	1.15959	1.54728	2.4201	0.100239	3.08298	0.0433025	1.27391	0.263881
A0A8I5ZZE2	40S ribosomal protein SA-like OS=Rattus norvegicus OX=10116 GN=Rpsa-ps4 PE=3 SV=1	Rpsa-ps4	29.2953	16.9	4	1						662.752	337.768	1096	2154.53	342.005	4952.86	2821.1	4661.19	123.038	2323.9						0.340306	0.173436	0.562767	1.1063	0.175611	2.54317	1.44856	2.39341	0.0631771	1.19327					0.308629	0.26396
D3ZLU1	Exostoses (Multiple)-like 1 (Predicted) OS=Rattus norvegicus OX=10116 GN=Extl1 PE=3 SV=1	Extl1	74.6679	1	1	1	403.116	217.172	70.2937	116.434	459.056	544.133	781.842	735.441		434.303	179.812	642.655	843.38	373.012	298.962	0.925243	0.498459	0.16134	0.267243	1.05364	1.24891	1.79451	1.68801		0.996823	0.41271	1.47504	1.93575	0.856147	0.686187	1.84652	0.160181	2.46404	0.0351809	1.33443	0.264091
A0A8L2Q8Y7	Arginase OS=Rattus norvegicus OX=10116 GN=Arg1 PE=1 SV=1	Arg1	36.5038	6	2	2		379.373				2262.34			5638.79	2005.37	7111.17		16143.9		2548.08		0.0735851				0.438814			1.09373	0.388972	1.37932		3.13135		0.494239	22.6717		8.70427		0.383926	0.264171
A0A0G2K2Y9	Plexin B2 OS=Rattus norvegicus OX=10116 GN=Plxnb2 PE=1 SV=1	Plxnb2	205.949	2.8	4	1	990.664	1277.77	880.978	707.417	666.747	5714.08	3480.01	5414.06	8459.95	7127.93	4702.34	6232.52	2645.68	2516.85	6998.89	0.257022	0.331511	0.228565	0.183535	0.172984	1.48249	0.902869	1.40465	2.19489	1.8493	1.22	1.61699	0.686407	0.652982	1.81582	5.10575	0.000194876	6.67525	9.35046e-06	1.3074	0.265396
A0A0G2JWM2	NAD-dependent protein deacetylase OS=Rattus norvegicus OX=10116 GN=Sirt2 PE=1 SV=2	Sirt2	41.4163	6.2	1	1						86.9765	86.0454	41.9079	134.427		151.198	137.378	84.5874								0.842656	0.833635	0.406017	1.30237		1.46485	1.33096	0.819509							0.702153	0.266374
B1WC91	C1q and TNF-related 3 OS=Rattus norvegicus OX=10116 GN=C1qtnf3 PE=2 SV=1	C1qtnf3	35.0432	2.2	1	1	1230.25	526.186				3378.29	1874.91	4260.13	6305.82	5697.19	1473.29	4183.31	919.271	2337.28	6355.97	0.383039	0.163828				1.05183	0.583751	1.32639	1.96331	1.77382	0.458709	1.30247	0.286215	0.727712	1.97893	3.47729	0.136846	4.89999	0.013502	1.40914	0.266893
A0A8I5ZQB9	Receptor protein-tyrosine kinase OS=Rattus norvegicus OX=10116 GN=Egfr PE=1 SV=1	Egfr	130.529	12.3	14	3	4865.72	3858.88	2927.46	3435.7	3879.65	13236.3	9261.57	12025.9	11150.9	13897.7	10413.4	11626.9	9149.44	6685.43	13473.9	0.56191	0.445636	0.338073	0.396767	0.448035	1.52857	1.06956	1.3888	1.28774	1.60495	1.20257	1.34271	1.05661	0.772056	1.55601	2.70722	0.000142765	3.14078	6.0471e-06	1.16015	0.266934
A0A8I5ZN89	Glutaryl-CoA dehydrogenase OS=Rattus norvegicus OX=10116 GN=Gcdh PE=1 SV=1	Gcdh	48.627	2.1	1	1						11.0601		6.86739	12.3695	14.1341	40.6003		20.68	5.79741	23.3394						0.656152		0.407415	0.73383	0.838521	2.40865		1.22686	0.343937	1.38463					0.491402	0.268685
A0A8I6AG90	Desmoglein 2 OS=Rattus norvegicus OX=10116 GN=Dsg2 PE=1 SV=1	Dsg2	122.763	1	1	1						173.919	43.8888	270.86	444.345	330.82	56.5155		27.2676	15.3392	842.978						0.709573	0.179062	1.10508	1.81289	1.34972	0.230578		0.111249	0.0625825	3.43927					1.0732	0.268856
A0A8I6GHJ0	Nucleobindin 2, isoform CRA_b OS=Rattus norvegicus OX=10116 GN=Nucb2 PE=1 SV=1	Nucb2	50.1173	2.1	1	1					44.2085	77.2264	69.7666	96.1067	645.743	305.651	1225.14	346.377	1582.52	38.2446	436.452					0.0999076	0.174525	0.157667	0.217193	1.45932	0.690746	2.76871	0.782782	3.57637	0.0864295	0.986344	16.4164		5.40391		0.329176	0.269222
A0A0G2K095	Radixin OS=Rattus norvegicus OX=10116 GN=Rdx PE=1 SV=2	Rdx	68.0171	3.4	2	0						268.19	320.537	1179.48	754.12	474.673	778.809	970.015	771.316		570.908						0.396467	0.473852	1.74363	1.11482	0.701713	1.15132	1.43398	1.14024		0.843977					0.775658	0.269811
D3ZP96	DNA replication licensing factor MCM2 OS=Rattus norvegicus OX=10116 GN=Mcm2 PE=1 SV=2	Mcm2	102.144	3	3	3					9.65692	360.488	179.757	336.155	920.735	154.512	1170.62	1512.7	977.758	80.5585	864.674					0.0161742	0.603776	0.301072	0.563022	1.54213	0.258789	1.96066	2.5336	1.63763	0.134926	1.44823	95.3992		40.4197		0.42369	0.270729
A0A8I6AG69	C3 and PZP-like, alpha-2-macroglobulin domain-containing 8 OS=Rattus norvegicus OX=10116 GN=Cpamd8 PE=1 SV=1	Cpamd8	165.392	11.8	15	0	13250.3	9554.62	4478.38	8939.28	8988.39	29971.6	27109.9	32228.6	40779.4	31726.5	26153.1	26741.7	32167.3	18361.8	36831.4	0.572315	0.412688	0.193432	0.38611	0.388231	1.29455	1.17094	1.39203	1.76137	1.37035	1.12962	1.15504	1.38939	0.793091	1.59084	3.10224	0.00059492	3.57913	0.000114808	1.15372	0.271057
A0A8I6A4V7	116 kDa U5 small nuclear ribonucleoprotein component OS=Rattus norvegicus OX=10116 GN=Eftud2 PE=1 SV=1	Eftud2	109.209	3	3	3						119.888		158.074	214.206		333.884	227.98	1118.35		124.209						0.365419		0.481809	0.652898		1.01768	0.694881	3.40873		0.378586					0.363675	0.272229
A0A0G2JXC3	40S ribosomal protein S21 OS=Rattus norvegicus OX=10116 GN=Rps21 PE=3 SV=2	Rps21	14.1473	7.1	1	1						1264.91	1322.11	4338.56	6656.71	1409.64	19404.8	7938.45	19413.9	315.927	10189.3						0.175064	0.182979	0.600457	0.921288	0.195095	2.68563	1.09868	2.68689	0.0437243	1.4102					0.261811	0.273804
A0A0G2KAV5	Aldo-keto reductase family 1 member D1 OS=Rattus norvegicus OX=10116 GN=Akr1d1 PE=1 SV=1	Akr1d1	36.5251	19.7	7	7	231.226	83.5589				594.932	309.982	282.496	1526.57	592.609	2383.35	161.232	6003		1354.7	0.188077	0.0679659				0.483911	0.252136	0.229779	1.24169	0.482022	1.93859	0.131144	4.88278		1.1019	15.7287	0.131165	4.20171	0.0633007	0.267137	0.274688
A0A8I6A3C3	Guanylate-binding protein family member 6 OS=Rattus norvegicus OX=10116 GN=Gbp6 PE=1 SV=1	Gbp6	65.2026	1.4	1	1	546.515				250.749	1521.83	2436.99	2001.03	711.683	1070.06	1328.66	7046.8	1204.02	1935.12	2477.27	0.291077				0.13355	0.810536	1.29795	1.06576	0.379047	0.569921	0.707651	3.75317	0.641267	1.03066	1.31941	7.01995	0.0252923	3.88408	0.0247535	0.553292	0.275308
P27139	Carbonic anhydrase 2 OS=Rattus norvegicus OX=10116 GN=Ca2 PE=1 SV=2	Ca2	29.1138	34.2	7	2	512.303	395.43	275.249	118.248	233.378	5377.21	5593.23	5213.61	2468.46	5946.08	10186.3	5635.04	732.414	1617.44	1876.05	0.166402	0.128441	0.0894043	0.0384084	0.075804	1.74659	1.81675	1.69345	0.801786	1.93136	3.30865	1.83033	0.237897	0.525364	0.609363	13.0635	0.00276519	16.0292	1.23126e-05	1.22703	0.277392
A0A8I6G981	protein kinase C OS=Rattus norvegicus OX=10116 GN=Pkn1 PE=1 SV=1	Pkn1	105.09	2.1	2	2						542.138	72.4003	661.132	459.851	284.256	538.615	556.73	511.491		577.614						1.16056	0.154987	1.41529	0.984404	0.608509	1.15302	1.19179	1.09495		1.2365					0.739693	0.27741
D4AC36	Eukaryotic translation initiation factor 3 subunit F OS=Rattus norvegicus OX=10116 GN=Eif3f PE=1 SV=3	Eif3f	37.9972	12.7	4	4					5.10805	482.867	259.47	1160.73	1157.7	346.761	2880.54	1649.32	1766.98	168.932	1211					0.00506687	0.478974	0.257378	1.15137	1.14837	0.343966	2.85732	1.63602	1.75273	0.16757	1.20124	300.575		133.418		0.443875	0.277428
F7F3R8	Cathepsin D OS=Rattus norvegicus OX=10116 GN=Ctsd PE=1 SV=1	Ctsd	44.4234	15.1	6	2		71.6126	24.5165		80.8099	893.945	343.822	1378.67	2423.33	658.032	9209.05	1642.2	3802.43	327.399	1530.16		0.0415869	0.0142372		0.046928	0.519133	0.199664	0.800622	1.40728	0.382133	5.34789	0.953658	2.20815	0.190127	0.888594	55.9896	0.00369368	19.3212	0.00147881	0.345086	0.27787
A0A8I5ZUN3	Titin OS=Rattus norvegicus OX=10116 GN=Ttn PE=1 SV=1	Ttn	3923.96	0.4	16	1	53.6505	86.0807	211.973	462.429	776.225	96.9519	302.511	199.16	677.891	98.0673	89.7331	439.129	88.9697	102.32	57.5417	0.215025	0.345001	0.849562	1.85336	3.11101	0.388571	1.21243	0.798208	2.7169	0.393041	0.359639	1.75997	0.356579	0.410085	0.23062	0.489005	0.378624	0.864321	0.975053	1.76751	0.278702
P62828	GTP-binding nuclear protein Ran OS=Rattus norvegicus OX=10116 GN=Ran PE=1 SV=3	Ran	24.4231	16.7	4	2		36.7285	119.492	159.317	59.3496	991.826	484.268	1218.72	1633.68	629.434	4059.48	2162.3	3842.73	292.774	1315.85		0.0302365	0.0983706	0.131157	0.048859	0.816512	0.39867	1.0033	1.34491	0.518176	3.34193	1.7801	3.16349	0.241024	1.08326	24.9101	0.00175322	10.5801	0.000405373	0.424731	0.279341
A0A8I6A7U4	Vasodilator-stimulated phosphoprotein OS=Rattus norvegicus OX=10116 GN=Vasp PE=1 SV=1	Vasp	39.5924	12	4	1	7.93372	75.1472	15.0003		148.058	864.072	267.273	1228.29	1105.63	291.565	1120.91	1098.45	1611.7	452.454	972.255	0.0119965	0.113629	0.0226817		0.223876	1.30655	0.40414	1.85728	1.67181	0.440872	1.69491	1.66095	2.43703	0.684149	1.47013	17.0822	0.0121939	12.2104	0.00451204	0.714804	0.28234
A0A8I6AM02	Arginase OS=Rattus norvegicus OX=10116 GN=Arg2 PE=3 SV=1	Arg2	37.6138	3.5	1	1	851.612	839.616	2645.05	2342.54	2176.36	1801.36		1180.51	359.11	939.751		1457.45			2135.2	0.559984	0.552096	1.73927	1.54036	1.43108	1.1845		0.776256	0.236136	0.617941		0.95836			1.40402	1.01428	0.804878	0.604271	0.23933	0.595762	0.283302
A0A140TAE0	Major vault protein OS=Rattus norvegicus OX=10116 GN=Mvp PE=1 SV=1	Mvp	96.8245	12.5	10	10		15.1357		5.67287			81.8764	570.733	921.825		458.095	647.007	2667.4		765.283		0.0222111		0.00832474			0.120151	0.837531	1.35275		0.672239	0.94946	3.91431		1.12303	109.037	0.00217855	50.4419	0.0380692	0.462615	0.283485
A0A8I5ZZZ2	Serpin family A member 4 OS=Rattus norvegicus OX=10116 GN=Serpina4 PE=1 SV=1	Serpina4	51.2888	29.8	15	15	31657.7	25609.9	21700.5	24730.9	20013.4	76852.7	59875.5	80287	94629.8	91295	75247.5	77336.4	50500.2	53602.6	91006.5	0.54311	0.439355	0.372287	0.424275	0.343343	1.31846	1.02721	1.37738	1.62344	1.56623	1.29092	1.32676	0.866366	0.91959	1.56128	2.8105	7.59325e-05	3.25707	6.0222e-06	1.1589	0.28359
Q5FWS5	Lysyl oxidase homolog OS=Rattus norvegicus OX=10116 GN=Loxl1 PE=2 SV=1	Loxl1	66.5894	10.4	7	7	2450.16	1803.02	1493.63	1751.4	2154.16	5708.28	5312.74	5228.73	9566.04	8569.82	3062.66	7060.97	6745.58	3446.72	7035.35	0.514817	0.378843	0.313835	0.367997	0.452622	1.1994	1.11629	1.09864	2.00997	1.80065	0.643513	1.48362	1.41735	0.724209	1.47824	2.83363	0.00133466	3.5624	3.94059e-05	1.25718	0.284304
A0A8L2Q0V4	Phospholipase B-like OS=Rattus norvegicus OX=10116 GN=Plbd2 PE=1 SV=1	Plbd2	65.9241	2	1	1	635.063		452.22	24.9135	1270.6	962.477	1857.17	2317.85	1896.57	2100.99	2964.96	2016.41	3387.18	1291.58	2341.39	0.378023		0.269186	0.0148298	0.756331	0.572918	1.10549	1.37971	1.12894	1.25062	1.7649	1.20027	2.01623	0.76882	1.39372	4.02939	0.0382296	3.06701	0.0615773	0.76116	0.284383
A0A8I5ZVU6	RNA helicase OS=Rattus norvegicus OX=10116 GN=Ddx39a PE=1 SV=1	Ddx39a	51.1739	9.6	5	0	65.4786	34.9869				1034.51	291.166	1323.4	943.177	574.294	4153.55	1733.81	6135.28	136.77	2192.06	0.0422023	0.0225498				0.666763	0.187662	0.852957	0.607897	0.370145	2.67705	1.11748	3.95432	0.0881511	1.41283	57.1399	0.0251467	16.589	0.00231231	0.290322	0.284495
A0A0G2JVP5	Poly(A)-binding protein-interacting protein 1 OS=Rattus norvegicus OX=10116 GN=Paip1 PE=1 SV=2	Paip1	58.6271	6.1	3	2						454.181	80.9816	1080	683.956	557.515	1223.97	1023.03	936.487		381.855						0.636506	0.113491	1.51356	0.958521	0.781322	1.71531	1.43371	1.31243		0.535147					0.640979	0.285941
Q304F3	RCG32327 OS=Rattus norvegicus OX=10116 GN=Tnnc2 PE=1 SV=1	Tnnc2	18.096	26.2	4	4						162.311	5781.63	903.62	156.816	707.519	14691.5	17097	264.488		603.719						0.0361864	1.28899	0.201458	0.0349613	0.157738	3.27541	3.8117	0.0589664		0.134596					0.18892	0.286144
P35572	Insulin-like growth factor-binding protein 6 OS=Rattus norvegicus OX=10116 GN=Igfbp6 PE=1 SV=1	Igfbp6	24.1932	31.9	6	6	1324.43	584.237	378.813	340.371	249.027	2659.91	1558.88	1354.67	2929.6	2793.05	1409.05	1776.47	2990.57	723.508	1717.36	0.871717	0.384536	0.249329	0.224027	0.163906	1.75072	1.02603	0.891623	1.92822	1.83834	0.927414	1.16925	1.96835	0.476202	1.13034	2.99525	0.012402	3.92652	0.00190714	1.31092	0.288013
A0A8I6AE22	Stromal cell-derived factor 2 OS=Rattus norvegicus OX=10116 GN=Sdf2 PE=1 SV=1	Sdf2	23.5726	7.1	1	1						8.98725			8.59406	330.305	2.33878	9.56342	9.79443								0.145903			0.13952	5.36234	0.037969	0.155257	0.159008							16.0341	0.288986
P55314	Complement component C8 beta chain OS=Rattus norvegicus OX=10116 GN=C8b PE=2 SV=2	C8b	66.6666	25.5	14	0	12736.5	13597.5	10393.2	11948.2	10656.1	41355.1	32675.7	41115.1	46457.4	39624.6	31431.1	40534.3	38526.9	25007.1	43310.7	0.434821	0.464216	0.354822	0.407908	0.363796	1.41186	1.11554	1.40366	1.58605	1.35278	1.07305	1.38384	1.3153	0.853738	1.47862	3.01375	1.08225e-05	3.39159	2.45686e-07	1.12537	0.289316
F1LST1	Fibronectin OS=Rattus norvegicus OX=10116 GN=Fn1 PE=1 SV=3	Fn1	262.755	0.9	1	1	4603.06	4784.99	3266.38	4260.1	2994.67	6080.25	9737.1	9643.18	7929.18	5447.22	1072.86	12954.4	2165.56	7529.12	7394.07	0.768353	0.798722	0.545232	0.711106	0.499877	1.01493	1.62534	1.60966	1.32356	0.909263	0.179084	2.16238	0.36148	1.25678	1.23424	1.5629	0.803853	1.9507	0.00245789	1.24813	0.289652
P04638	Apolipoprotein A-II OS=Rattus norvegicus OX=10116 GN=Apoa2 PE=2 SV=1	Apoa2	11.4392	44.1	5	5	63048.7	88546.7	85384.6	46779	66529.5	100395	74564	49174.9	107811	116378	116070	88531.4	195203	60519.1	172751	0.660571	0.927717	0.894587	0.490111	0.69704	1.05186	0.781219	0.515213	1.12955	1.21931	1.21609	0.927557	2.04517	0.634068	1.80994	1.8073	0.0619498	1.27987	0.279504	0.708167	0.28978
A0A8I5ZUS3	glutamine--tRNA ligase OS=Rattus norvegicus OX=10116 GN=Qars1 PE=1 SV=1	Qars1	81.7527	5.4	4	4						319.523	178.171	452.273	329.249	101.51	304.207	594.819	491.308		210.961						0.964349	0.537735	1.365	0.993703	0.306366	0.918124	1.79521	1.48281		0.636699					0.689804	0.290149
P08649	Complement C4 OS=Rattus norvegicus OX=10116 GN=C4 PE=1 SV=3	C4	192.163	29.8	53	2	20916.7	22135.2	20546.4	17654.8	14104.7	35972	29391.8	23257.3	59446.9	24566.2	19321.2	60011.1	67457.1	41473.5	54311.1	0.614514	0.650312	0.603636	0.518682	0.414385	1.05683	0.863507	0.683281	1.7465	0.721735	0.567642	1.76307	1.98183	1.21846	1.59561	2.54383	0.00681465	1.81039	0.0201883	0.711677	0.29031
F1LQT4	Carboxypeptidase N subunit 2 OS=Rattus norvegicus OX=10116 GN=Cpn2 PE=1 SV=1	Cpn2	62.6398	23.5	12	12	5674.19	4890.36	4360.53	5007.81	4766.38	18698.8	13271.1	16731.7	23979.5	23179.8	16397.8	19341.9	11437.6	8778.12	22696.6	0.427247	0.368227	0.328333	0.377071	0.358892	1.40796	0.99927	1.25984	1.80557	1.74536	1.2347	1.45638	0.861215	0.660962	1.70898	3.18439	0.000267471	3.88112	3.132e-06	1.2188	0.290572
A0A8I5XWW6	N-acylglucosamine 2-epimerase OS=Rattus norvegicus OX=10116 GN=Renbp PE=1 SV=1	Renbp	45.4049	7.6	4	4								47.4087	46.8506		330.462	26.6665	997.019		145.642								0.178446	0.176346		1.24386	0.100373	3.75278		0.548197					0.125697	0.291325
E9PSP1	Phospholipid transfer protein OS=Rattus norvegicus OX=10116 GN=Pltp PE=1 SV=1	Pltp	54.451	12.7	6	1	1435.25	1186.51	706.814	893.609	985.343	3411.06	2924.21	3405.38	3575.99	5088.54	3582.42	4227.98	2893.19	2304.39	2782.79	0.546368	0.451676	0.269068	0.340177	0.375097	1.29851	1.11318	1.29635	1.3613	1.93709	1.36374	1.60949	1.10137	0.877229	1.05934	3.0323	0.000116985	3.53434	3.10478e-05	1.16557	0.291895
P19939	Apolipoprotein C-I OS=Rattus norvegicus OX=10116 GN=Apoc1 PE=3 SV=1	Apoc1	9.86067	10.2	1	1	132547	125775	192746	121021	255165	140620	141112	181424	117877	106348	270053	198324	190683	85231	170846	0.818267	0.776465	1.1899	0.747111	1.57524	0.868104	0.871141	1.12001	0.727705	0.656531	1.66715	1.22434	1.17717	0.526167	1.0547	1.10623	0.744535	0.830918	0.385546	0.751123	0.291928
A0A8I6AEZ1	Dihydropyrimidinase OS=Rattus norvegicus OX=10116 GN=Dpys PE=1 SV=1	Dpys	58.3347	7.3	3	3						863.562	507.027	616.274	1039.62	985.342	1348.96	268.321	799.492	276.493	506.395						1.19748	0.703082	0.854573	1.44162	1.36635	1.87058	0.372074	1.10864	0.383406	0.702206					1.25383	0.292046
A0A8L2Q5B1	Neuroplastin OS=Rattus norvegicus OX=10116 GN=Nptn PE=1 SV=1	Nptn	44.3881	9.1	3	0		312.526	246.246	471.813	544.099	512.36	429.384	1034.27	377.967	734.402	118.188	1482.37	85.5941	368	523.793		0.604248	0.476101	0.912219	1.05198	0.990612	0.830184	1.99968	0.730774	1.41992	0.228509	2.86607	0.16549	0.711503	1.01272	1.3097	0.765746	1.56901	0.147888	1.198	0.29342
D3ZV82	RCG28487 OS=Rattus norvegicus OX=10116 GN=Gbp7 PE=1 SV=4	Gbp7	71.5086	8	5	4						415.606	1535.45	903.656	395.897	55.8566	2209.17	863.32	1499.15	216.67	978.811						0.45804	1.69222	0.995919	0.436318	0.0615596	2.43473	0.951465	1.65221	0.238792	1.07875					0.573331	0.293623
F1MAA7	Laminin subunit gamma 1 OS=Rattus norvegicus OX=10116 GN=Lamc1 PE=1 SV=1	Lamc1	177.387	1.2	2	2						619.859	401.913	894.793	792.099	613.603	369.444	611.763			555.423						1.02058	0.661735	1.47325	1.30416	1.01028	0.608276	1.00725			0.914484					1.29723	0.294031
A0A0G2K1F3	Coatomer subunit gamma OS=Rattus norvegicus OX=10116 GN=Copg1 PE=1 SV=2	Copg1	98.5451	3.3	2	0						1055.9	818.711	2147.53	2283.09	733.664	1501.55	3086.19	1990.42	1067.75	1662.93						0.6459	0.50081	1.31366	1.39658	0.448786	0.918508	1.88784	1.21755	0.653148	1.01722					0.756152	0.294614
A0A0G2K2B8	14-3-3 protein eta OS=Rattus norvegicus OX=10116 GN=Ywhah PE=1 SV=1	Ywhah	31.6998	15	4	1	285.423					1279.57	851.26	2192.27	1934.31	2614.96	6578.72	3168.21	4620.99	695.096	2096.47	0.1193					0.534831	0.355807	0.916316	0.808496	1.09299	2.74975	1.32424	1.93146	0.290533	0.876274	12.0239		6.21699		0.517054	0.295015
G3V8S9	Cathelicidin antimicrobial peptide OS=Rattus norvegicus OX=10116 GN=Camp PE=1 SV=1	Camp	19.7557	6.9	1	1						1364.89		6442.11		994.453	5035.74		4151.81		3480.52						0.38144		1.80035		0.277916	1.40732		1.16029		0.972686					0.694775	0.295286
D4A4Y0	Exosome component 4 OS=Rattus norvegicus OX=10116 GN=Exosc4 PE=1 SV=1	Exosc4	26.3909	3.7	1	1								499.293	1157.75	266.616	1224.28	672.148	763.239		805.426								0.648582	1.50392	0.346334	1.59034	0.87312	0.991448		1.04625					0.740206	0.295313
A0A0G2JTA6	Insulin-like growth factor II OS=Rattus norvegicus OX=10116 GN=Igf2 PE=3 SV=2	Igf2	43.3504	2.3	1	1	786.242	496.488	9.28687	430.045	438.664	2791.66	1679.05	1655.77	2296.11	2774.47	793.697	3421.89	2030.44	868.765	1930.62	0.526427	0.332423	0.00621801	0.287936	0.293707	1.86915	1.1242	1.10861	1.53735	1.85764	0.531418	2.29112	1.35947	0.58168	1.29264	4.18628	0.0575534	5.18208	0.0260088	1.23787	0.295842
A0A0G2K8K8	Lambda-chain C1-region-like OS=Rattus norvegicus OX=10116 GN=LOC100361706 PE=4 SV=1	LOC100361706	13.4543	6.6	1	1	5021.27	4925.81	7536.23	1004.63	1374.43	112974	23936.3	25112.8	11189	4196.7	4761.45	30556.1	13640.9	4740.86	9235.22	0.28946	0.283957	0.434439	0.0579136	0.0792313	6.51257	1.37985	1.44767	0.645007	0.241926	0.274482	1.76146	0.786354	0.273295	0.53238	3.16853	0.059298	8.93189	0.0229708	2.81894	0.296121
A0A0G2JSL0	Proteasome subunit beta OS=Rattus norvegicus OX=10116 GN=LOC100360846 PE=3 SV=1	LOC100360846	25.3037	21.8	5	5	878.79	1100.42	335.04	364.13	858.503	2102.44	1868.02	2476.73	2422.92	2273.28	1627.65	3240.11	2207.79	1268.75	1295.8	0.542009	0.678702	0.206641	0.224583	0.529497	1.29672	1.15213	1.52756	1.49438	1.40208	1.00388	1.99839	1.36169	0.782522	0.799205	2.72559	0.00866814	3.15063	0.00108275	1.15594	0.296884
A0A0G2K9J2	V-type proton ATPase subunit H OS=Rattus norvegicus OX=10116 GN=Atp6v1h PE=1 SV=2	Atp6v1h	50.2788	7.1	3	1						763.795	221.994	878.986	426.029	422.27	1056.16	794.748	1074.2	375.682	482.585						1.17571	0.341716	1.35303	0.655787	0.650002	1.62575	1.22336	1.65352	0.578288	0.742845					0.717104	0.296983
A0A8L2QZW1	Troponin I, fast skeletal muscle OS=Rattus norvegicus OX=10116 GN=Tnni2 PE=1 SV=1	Tnni2	21.0082	4.5	1	1							1203.34	266.29			1340.29	3317.85										0.785497	0.173825			0.874898	2.16578								0.315496	0.298848
A0A8I6AAQ6	Peroxiredoxin-4 OS=Rattus norvegicus OX=10116 GN=Prdx4 PE=1 SV=1	Prdx4	32.5766	10.8	2	0						1374.64	731.444	666.152	1325.95	2611.46	633.622	2630.26	1046.49	87.9904	516.48						1.18254	0.629227	0.573059	1.14065	2.24652	0.545075	2.26269	0.900243	0.075694	0.444303					1.36518	0.300045
A0A8I6GC23	Ig-like domain-containing protein OS=Rattus norvegicus OX=10116 GN=ENSRNOG00000071049 PE=4 SV=1	ENSRNOG00000071049	17.4711	16.7	3	2	1434.29	5480.73	1612.28	1307.62	803.787	28276.7	5201.75	5516.35	3024.44	3387.14	4402.73	2736.13	1284.41	6241.82	5566.95	0.282056	1.07779	0.317058	0.257145	0.158066	5.56065	1.02293	1.0848	0.594761	0.666086	0.865804	0.538065	0.252581	1.22746	1.09475	1.90174	0.123816	4.26803	0.0363332	2.24428	0.300435
F1M0Q9	Peptidase M20 domain-containing 1 OS=Rattus norvegicus OX=10116 GN=Pm20d1 PE=1 SV=4	Pm20d1	55.7002	3.2	2	2	116.742	277.802	176.542	10.857	227.947	158.398	168.073	202.076	1929.79	1041.44	287.906	121.997	495.472	191.276	127.223	0.316457	0.753051	0.478561	0.0294306	0.617907	0.429376	0.455603	0.547777	5.23117	2.82306	0.780439	0.330701	1.3431	0.5185	0.34487	1.51116	0.324156	4.32129	0.130886	2.85959	0.300671
A0A8I6AFN7	Chitinase-3-like protein 1 OS=Rattus norvegicus OX=10116 GN=Chi3l1 PE=3 SV=1	Chi3l1	43.4185	4.3	2	1						1019.9	765.227	1959.66	1300.68	888.515	1908.58	383.303	1165.17	516.084	636.339						0.96733	0.725784	1.85865	1.23364	0.842718	1.8102	0.363546	1.10511	0.489483	0.603539					1.28735	0.300899
A0A0G2K428	Dynactin subunit 1 OS=Rattus norvegicus OX=10116 GN=Dctn1 PE=1 SV=2	Dctn1	141.944	2.1	3	3								467.684	168.867	110.852	458.517	197.084	624.401		278.23								1.41991	0.512687	0.336551	1.39208	0.598356	1.89571		0.844717					0.63953	0.301003
A0A8I6A022	Extracellular matrix protein 1 OS=Rattus norvegicus OX=10116 GN=Ecm1 PE=1 SV=1	Ecm1	61.9971	32.2	16	1	10333.9	8107.59	4410.3	5904.93	5781.27	23607.8	20600.6	26715	34664.5	31251.1	18540.7	31440.2	22387.8	11669.9	30052.1	0.542999	0.426016	0.231741	0.310277	0.303779	1.24048	1.08247	1.40375	1.82146	1.6421	0.974227	1.65203	1.17638	0.613201	1.5791	3.30334	0.000987982	3.96198	4.24818e-05	1.19939	0.301755
G3V729	Bone marrow proteoglycan OS=Rattus norvegicus OX=10116 GN=Prg2 PE=1 SV=1	Prg2	25.1613	5.3	1	1						586.739	591.362	1702.8	722.174	661.513	715.564	290.904	1221.55	536.21	340.804						0.796159	0.802432	2.31056	0.979933	0.897622	0.970964	0.394735	1.65755	0.727595	0.462445					1.37344	0.302122
A0A8I5ZT93	ethanolamine-phosphate cytidylyltransferase OS=Rattus norvegicus OX=10116 GN=Pcyt2 PE=1 SV=1	Pcyt2	43.444	5.5	2	2						428.209		192.322	762.384	436.997	904.404	346.975	1950.76		404.728						0.631254		0.283515	1.12388	0.644208	1.33325	0.5115	2.87575		0.596638					0.504569	0.303757
P08289	Alkaline phosphatase, tissue-nonspecific isozyme OS=Rattus norvegicus OX=10116 GN=Alpl PE=1 SV=2	Alpl	57.6594	2.1	1	1						344.495	397.453	30.7365	285.469	25.0947	37.0576	500.77	395.741	646.398	555.198						1.07039	1.23494	0.0955021	0.886988	0.0779724	0.115142	1.55595	1.22961	2.00844	1.72507					0.507337	0.30433
A0A8I5ZZ77	LSM4 homolog, U6 small nuclear RNA and mRNA degradation-associated OS=Rattus norvegicus OX=10116 GN=Lsm4 PE=1 SV=1	Lsm4	11.4001	9.5	1	1						754.115	722.916	2130.73	3604.46	1059.7	3751.5	2806.22	1616.53		1234.11						0.383876	0.367994	1.08463	1.83482	0.539433	1.90967	1.42848	0.822883		0.628212					0.703367	0.305506
P69897	Tubulin beta-5 chain OS=Rattus norvegicus OX=10116 GN=Tubb5 PE=1 SV=1	Tubb5	49.6708	31.3	11	2	165.818	159.418	322.069	529.838	356.496	1038.06	786.676	1747.64	2797.28	776.051	7081.52	3376.71	6887.92	348.825	1533.38	0.0891247	0.085685	0.173108	0.28478	0.191612	0.557943	0.422827	0.93933	1.5035	0.417117	3.80622	1.81493	3.70216	0.187489	0.824172	12.5377	0.00709148	4.65931	0.00214401	0.371623	0.307707
A0A8I6AYD3	Glutathione synthetase OS=Rattus norvegicus OX=10116 GN=Gss PE=1 SV=1	Gss	55.1968	8.8	5	5				12837.3		847.879	847.344	1424.49	1105.88	1015.34	1116.89	1614.5	1460.52		872.253				5.54709		0.366375	0.366143	0.615531	0.477857	0.438737	0.482615	0.697638	0.631103		0.376907	0.098622		0.0816515		0.827924	0.307815
O35824	DnaJ homolog subfamily A member 2 OS=Rattus norvegicus OX=10116 GN=Dnaja2 PE=1 SV=1	Dnaja2	45.7656	1.7	1	1						1025.78		1239.87	442.932		2627.49	1543.1			748.211						0.806923		0.975327	0.348428		2.06689	1.21386			0.588573					0.550659	0.309196
A0A0G2K8V0	protein-tyrosine-phosphatase OS=Rattus norvegicus OX=10116 GN=Ptprm PE=3 SV=2	Ptprm	167.67	1.8	3	3	32.6544	87.0996		31.0928	289.89	394.623	298.721	413.509	544.137	476.143	482.236	799.576	770.215	230.644	740.95	0.0817602	0.21808		0.0778503	0.725828	0.988057	0.747939	1.03535	1.36241	1.19217	1.20743	2.00198	1.92847	0.577487	1.85519	5.48831	0.00637992	3.86105	0.0409199	0.703505	0.310001
A0A8I5ZJM6	Ig-like domain-containing protein OS=Rattus norvegicus OX=10116 GN=LOC100365438 PE=1 SV=1	LOC100365438	12.9576	23.1	2	1	57473.4	56543	169663	79428.9	73681.3	396609	109646	105031	405168	105674	168414	140317	107989	114637	109707	0.391867	0.385524	1.1568	0.541565	0.502377	2.70417	0.747594	0.716127	2.76253	0.720509	1.14829	0.956711	0.736297	0.78162	0.74801	1.46767	0.0680085	2.56903	0.0633359	1.75042	0.312567
A0A8I5ZTR6	Collagen type VI alpha 3 chain OS=Rattus norvegicus OX=10116 GN=Col6a3 PE=1 SV=1	Col6a3	335.91	7.2	22	2	155.561	153.36	52.8419	140.37	217.449	731.783	926.623	1119.37	1705.62	1568.72	785.292	1343.63	875.01	339.461	1315.16	0.204144	0.201256	0.0693448	0.184209	0.28536	0.960325	1.21602	1.46896	2.2383	2.05864	1.03055	1.76325	1.14828	0.445478	1.72589	6.47396	0.000669833	8.41059	6.38749e-05	1.29914	0.312634
A0A8I6A7Z4	L-selectin OS=Rattus norvegicus OX=10116 GN=Sell PE=3 SV=1	Sell	48.2111	11.3	5	5	460.252	394.841	25.8352	1135.69	670.733	3551.04	2555.57	2722.88	3065.44	5435.66	2225.11	4195.08	2363.42	1459.41	3672.79	0.203449	0.174534	0.0114201	0.502019	0.296489	1.56969	1.12966	1.20362	1.35504	2.40277	0.983584	1.85438	1.04472	0.645116	1.62351	5.17826	0.01607	6.44894	0.00844073	1.24539	0.313564
P85108	Tubulin beta-2A chain OS=Rattus norvegicus OX=10116 GN=Tubb2a PE=1 SV=1	Tubb2a	49.907	2.7	1	1	1268.51					3913.65	3251.55	4226.71	7314.35	1841.56	17232.5	7957.1	8015.19	1329.54	6385.66	0.222416					0.686207	0.570117	0.741099	1.28248	0.322894	3.0215	1.39517	1.40536	0.233117	1.11964	6.45168		3.23969		0.502146	0.314318
A0A8I5ZV87	Nucleolar protein 58 OS=Rattus norvegicus OX=10116 GN=Nop58 PE=1 SV=1	Nop58	59.8094	4.3	2	2	597.606		366.339	419.311	561.416	367.425	1286.35	992.928	338.346		444.24	278.875	560.77	516.794	340.628	1.09869		0.673509	0.770899	1.03216	0.675506	2.36494	1.82549	0.622045		0.816729	0.512709	1.03097	0.95012	0.626241	0.880892	0.463983	1.53499	0.481864	1.74254	0.314958
A0A0G2JX93	Signal transducer and activator of transcription 1 OS=Rattus norvegicus OX=10116 GN=Stat1 PE=1 SV=2	Stat1	138.999	3.2	3	3								269.8	88.8041		15.0843	189.266	28.0224										2.28266	0.751333		0.127622	1.6013	0.237086							2.31485	0.316561
A0A0G2K2W8	CMRF35-like molecule 8 OS=Rattus norvegicus OX=10116 GN=Cd300a PE=1 SV=2	Cd300a	34.4832	2.6	1	1		486.23			356.542	1615.73			3011.51		1502.52	251.953		875.439	2342.1		0.372517			0.273159	1.23787			2.30723		1.15113	0.19303		0.670704	1.79436	2.9498	0.327742	5.49051	0.0721081	1.86132	0.317183
A0A0G2KAH7	Exostosin glycosyltransferase 2 OS=Rattus norvegicus OX=10116 GN=Ext2 PE=1 SV=1	Ext2	82.0194	3.3	3	3	71.2487	163.956	24.4734	76.7955	299.849	340.696	331.858	459.37	503.155	458.963	28.0982	532.61	200.878	265.903	708.916	0.239262	0.550586	0.082185	0.257889	1.00693	1.1441	1.11442	1.54263	1.68966	1.54126	0.0943573	1.78857	0.674575	0.892938	2.38063	2.72881	0.243339	3.29085	0.0083437	1.20596	0.318071
F1LPK7	Plastin-3 OS=Rattus norvegicus OX=10116 GN=Pls3 PE=1 SV=3	Pls3	68.8368	6.9	4	4	16.363	38.6927	10.588		16.0682	1625.39	1713.84	1306.69	1023.36	1705.18	1134.07	2397.39	1493.14	145.048	796.77	0.0170669	0.0403572	0.0110435		0.0167595	1.69531	1.78756	1.3629	1.06739	1.77854	1.18286	2.50052	1.55737	0.151288	0.831045	58.4141	0.000336041	72.1996	7.1498e-07	1.23599	0.318756
Q08420	Extracellular superoxide dismutase [Cu-Zn] OS=Rattus norvegicus OX=10116 GN=Sod3 PE=1 SV=2	Sod3	26.6199	29.1	5	5	4928.64	5329.39	3805.75	4635.94	5089.08	10456.8	13476	12013.2	13770.8	19244	9965.05	12669.2	19561.4	7587.71	8418.86	0.489756	0.529579	0.378175	0.460671	0.505699	1.03909	1.3391	1.19374	1.3684	1.91227	0.990221	1.25893	1.94381	0.753986	0.836578	2.44662	0.00153874	2.89888	1.89997e-05	1.18485	0.31943
A0A0G2JXW4	Heterogeneous nuclear ribonucleoprotein C OS=Rattus norvegicus OX=10116 GN=Hnrnpc PE=1 SV=2	Hnrnpc	32.2234	14.4	5	0					13.0074	120.741	71.954	254.609	544.518	47.7177	1521.78	606.46	833.331	16.2299	587.986					0.0309811	0.287581	0.171381	0.606431	1.29694	0.113654	3.62459	1.44447	1.98484	0.0386566	1.40047	54.8272		15.9839		0.291532	0.319724
Q5HZE4	Methylthioribose-1-phosphate isomerase OS=Rattus norvegicus OX=10116 GN=Mri1 PE=1 SV=1	Mri1	39.5873	2.4	1	1						1103.58			3673.91		4535.01	2513.97	11726.7		2464.7						0.254499			0.847244		1.04582	0.57975	2.7043		0.568387					0.449851	0.320177
A0A0G2KAC1	Sterol carrier protein 2 OS=Rattus norvegicus OX=10116 GN=Scp2 PE=1 SV=2	Scp2	58.5988	3.1	2	2								14.7849	38.211	7.45955	57.9976	14.328	485.234		16.6539								0.163069	0.421443	0.0822742	0.639678	0.158029	5.35183		0.183682					0.140379	0.320705
A0A8I5Y535	Rho GTPase-activating protein 17 OS=Rattus norvegicus OX=10116 GN=Arhgap17 PE=1 SV=1	Arhgap17	89.2357	2.9	2	2								130.25	316.996		762.728	133.272	765.782	502.471	258.68								0.317663	0.773113		1.86019	0.325034	1.86764	1.22546	0.630888					0.461472	0.321049
A0A8I5ZW86	Kynureninase OS=Rattus norvegicus OX=10116 GN=Kynu PE=1 SV=1	Kynu	48.8264	6	2	2						480.631		279.615	1431.39	649.04	1331.54	319.214	46429.5		865.011						0.0742489		0.0431956	0.221125	0.100265	0.2057	0.0493129	7.17252		0.133629					0.0580379	0.321144
P23764	Glutathione peroxidase 3 OS=Rattus norvegicus OX=10116 GN=Gpx3 PE=2 SV=2	Gpx3	25.4242	34.1	7	6	65288.4	38770.4	34931	34604.7	42899.9	102848	85456	127414	157253	125836	122684	90809	93363.2	64674.4	136479	0.740057	0.43947	0.39595	0.392251	0.486279	1.1658	0.968661	1.44426	1.78249	1.42637	1.39065	1.02934	1.05829	0.733097	1.54702	2.34653	0.00127369	2.76592	0.000175654	1.17873	0.321538
A0A8I5ZRH5	Complement C8 alpha chain OS=Rattus norvegicus OX=10116 GN=C8a PE=1 SV=1	C8a	65.6625	25.2	15	15	8432.36	7276.42	5553.33	6401.36	5534.44	16595.7	17036.6	18345	24029.8	18688.2	14474.2	19079.2	19153.7	10950.8	19982.3	0.597945	0.515977	0.393791	0.453925	0.392451	1.17681	1.20808	1.30086	1.70398	1.32519	1.02638	1.35292	1.3582	0.776527	1.41696	2.51944	0.000190377	2.85245	7.87587e-06	1.13217	0.321736
G3V913	Heat shock protein beta-1 OS=Rattus norvegicus OX=10116 GN=Hspb1 PE=1 SV=1	Hspb1	22.8075	9.2	2	2	30.8159	32.5758				797.146	1810.95	1323.04	668.805	1403.68	1262.93	1910.68	564.852	432.283	490.414	0.0344691	0.0364376				0.891647	2.02564	1.47989	0.748091	1.57008	1.41265	2.13719	0.631815	0.483529	0.548552	29.4118	0.00123519	37.8827	8.86015e-05	1.28801	0.322134
A0A8I6A9Y1	Splicing factor U2AF subunit OS=Rattus norvegicus OX=10116 GN=U2af2 PE=1 SV=1	U2af2	51.8222	5.8	3	3						400.747	306.627	435.202	860.964	452.983	2331.69	962.768	1528.13	98.5403	1334.95						0.459963	0.351935	0.499509	0.988182	0.519917	2.67623	1.10503	1.75393	0.113101	1.5322					0.392662	0.322598
D3ZEF9	Hexosyltransferase OS=Rattus norvegicus OX=10116 GN=B3gnt2 PE=3 SV=1	B3gnt2	46.0582	3.8	1	1	906.325	85.4466		386.352	153.173	2056.78	1567.77	1919.01	1222.58	2129.83	984.824	2118.98	1285.89	1086.07	2035.63	0.70733	0.0666857		0.301523	0.119542	1.60518	1.22355	1.49767	0.954147	1.6622	0.768594	1.65373	1.00356	0.847609	1.58868	3.9242	0.0409764	4.64755	0.032575	1.18433	0.322782
A0A8I5XV89	Calmodulin-2 OS=Rattus norvegicus OX=10116 GN=Calm2 PE=4 SV=1	Calm2	17.5653	34.6	7	1	183.51	131.088	24.0056	3.10309	32.8105	1535.15	1146.92	1784.4	3850.08	1123.95	8560.65	5936.74	8741.14	302.591	3400.64	0.0748881	0.0534954	0.0097964	0.00126633	0.0133896	0.626477	0.468046	0.728193	1.57117	0.45867	3.4935	2.42271	3.56715	0.123484	1.38776	71.9374	0.0014502	25.2072	0.000956319	0.350404	0.323067
A0A8I6A583	Ig-like domain-containing protein OS=Rattus norvegicus OX=10116 GN=ENSRNOG00000064207 PE=1 SV=1	ENSRNOG00000064207	17.9664	27.7	4	1	13327.6	14973.3	48938.3	25459.7	25636.9	141832	180164	124921	40706.7	62631.1	116198	74929.7	55404.3	40973.8	73780.6	0.192248	0.215986	0.705924	0.36725	0.369807	2.0459	2.59882	1.80196	0.587186	0.903439	1.67613	1.08084	0.799196	0.591038	1.06427	2.81517	0.00559596	4.28762	0.00418201	1.52304	0.323679
A0A0G2K9R6	Fc gamma receptor 2B OS=Rattus norvegicus OX=10116 GN=Fcgr2b PE=1 SV=2	Fcgr2b	34.6868	3.2	1	1						1203.76	148.779	1261.23	458.113	367.243	1116.74	795.682	1916.8		412.102						1.41057	0.174341	1.47792	0.53682	0.430337	1.3086	0.932384	2.24612		0.482904					0.648688	0.324699
A0A8I5ZN26	NAD(+) kinase OS=Rattus norvegicus OX=10116 GN=Nadk PE=1 SV=1	Nadk	48.6974	2.5	1	1	448.113		1.42478			726.784	130.543	2861.12	2602.16	716.004	6080.96	1851.55	4510.84		391.187	0.242573		0.000771261			0.393423	0.0706655	1.54878	1.4086	0.387588	3.29175	1.00228	2.44181		0.211757	14.2753	0.358145	6.26119	0.428762	0.438605	0.324991
A0A8L2R3Y6	Contactin-1 OS=Rattus norvegicus OX=10116 GN=Cntn1 PE=3 SV=1	Cntn1	114.007	4.9	5	5	763.933	494.424	147.031	159.529	186.835	1643.42	1565.15	1274.55	952.23	1176.39	396.301	1318.33	958.99	1075.1	1692.84	0.830058	0.537221	0.159757	0.173338	0.203007	1.78567	1.70063	1.38488	1.03465	1.27822	0.430604	1.43244	1.042	1.16816	1.83937	3.10635	0.0159836	3.77436	0.00220313	1.21505	0.325017
P20961	Plasminogen activator inhibitor 1 OS=Rattus norvegicus OX=10116 GN=Serpine1 PE=2 SV=1	Serpine1	45.0098	14.9	7	1						1359.13	615.698	2718.7	1206.14	2017.96	1060.23	1433.33	2503.97	218.759	498.673						0.996972	0.451637	1.99426	0.884751	1.48025	0.777718	1.0514	1.83675	0.160468	0.365795					1.38542	0.32516
A0A8I5ZT72	Cofilin-1 OS=Rattus norvegicus OX=10116 GN=Cfl1 PE=1 SV=1	Cfl1	18.8319	25.4	4	2	262.814		46.9594		124.207	956.069	615.504	1779.89	2087.9	856.537	2516.47	1599.66	3144.39	493.533	2490.1	0.201283		0.0359651		0.0951273	0.73223	0.471399	1.36318	1.59907	0.656001	1.92731	1.22514	2.40821	0.377985	1.90711	14.163	0.00324647	8.70439	0.00299293	0.614586	0.325453
A0A8I6GEH2	Hepatocyte growth factor receptor OS=Rattus norvegicus OX=10116 GN=Met PE=1 SV=1	Met	148.676	5.9	7	7	551.76	307.677	120.979	48.7069	128.965	1822.25	1618.74	1931.84	2987.12	4009.81	2652.85	2449.07	1728.78	937.567	1743.56	0.359224	0.200314	0.0787637	0.0317106	0.0839628	1.18638	1.05388	1.25773	1.94476	2.61059	1.72714	1.59447	1.12552	0.610404	1.13515	8.21338	0.000821269	10.6812	0.000387549	1.30046	0.325625
G3V9J1	Murinoglobulin-2 OS=Rattus norvegicus OX=10116 GN=Mug2 PE=1 SV=4	Mug2	97.9067	2.6	2	1	2221.28	2058.89	2130.06	3184.22	3366.46	3136.08	6458.03	2175.24	3406.36	4214.9	2512.65	3127.18	3633.29	2295.85	3397.71	0.704152	0.652675	0.675233	1.00941	1.06718	0.994146	2.04721	0.689556	1.07982	1.33614	0.796518	0.991326	1.15176	0.727792	1.07708	1.15476	0.303101	1.49608	0.121533	1.29558	0.326267
G3V9T7	ATPase Get3 OS=Rattus norvegicus OX=10116 GN=Get3 PE=1 SV=1	Get3	38.8228	7.5	3	3			4.12482			957.217	311.276	1608.88	2031.81	293.436	5610.48	2003.01	3990.1	134.893	2760.7			0.0023025			0.534326	0.173757	0.898091	1.13417	0.163798	3.13181	1.1181	2.2273	0.0752984	1.54104	703.022		252.259		0.358822	0.326409
A0A0G2K9J1	Heterogeneous nuclear ribonucleoprotein Q OS=Rattus norvegicus OX=10116 GN=Syncrip PE=1 SV=2	Syncrip	62.6723	10.3	6	0						405.575	210.573	587.169	1085.46	282.522	1785.83	786.956	1940.55	104.216	1313.34						0.477024	0.24767	0.690609	1.27669	0.332293	2.10044	0.925592	2.28241	0.122576	1.5447					0.433544	0.327131
P02770	Albumin OS=Rattus norvegicus OX=10116 GN=Alb PE=1 SV=2	Alb	68.7308	76	70	4	60029.8	57937	63867.3	64458.8	72714	110234	109685	137381	136927	114762	112568	113147	115535	81939.9	132428	0.606929	0.58577	0.645727	0.651708	0.735172	1.11451	1.10897	1.38898	1.38439	1.1603	1.13812	1.14397	1.16811	0.82845	1.33891	1.74171	0.00025892	1.90901	8.35859e-06	1.09606	0.327185
B0BNK1	RAB5C, member RAS oncogene family OS=Rattus norvegicus OX=10116 GN=Rab5c PE=1 SV=1	Rab5c	23.4255	27.8	5	2	202.958				646.052	5688.95	2381.96	9551.95	9650.94	3567.01	30842.4	15061.1	18073.4	1512.26	7540.32	0.0232574				0.0740324	0.651909	0.272953	1.09458	1.10592	0.408751	3.53429	1.72589	2.07107	0.173293	0.864061	34.4069	0.0158728	14.5302	0.00453868	0.422306	0.328158
A0A8I6AQC1	Similar to PGC7 OS=Rattus norvegicus OX=10116 GN=RGD1563578 PE=4 SV=1	RGD1563578	75.2113	1	1	1	1087.26	808.383				915.008	1681.01	1194.48	534.293	772.896	185.633	657.747	979.957	999.742	907.951	1.21659	0.904538				1.02385	1.88096	1.33656	0.597846	0.864831	0.207713	0.735986	1.09652	1.11866	1.01595	0.787286	0.513248	1.07566	0.978863	1.36629	0.328246
A0A8I5ZSA1	Ubiquitin carboxyl-terminal hydrolase 7 OS=Rattus norvegicus OX=10116 GN=Usp7 PE=1 SV=1	Usp7	125.432	2.1	2	2						342.657	304.51	972.213	1322.15	984.091	1647.2	1102.83	674.171								0.372969	0.331447	1.05822	1.43911	1.07115	1.79291	1.20039	0.733809							0.687861	0.328366
A0A1W2Q642	Peptidase inhibitor 16 OS=Rattus norvegicus OX=10116 GN=Pi16 PE=1 SV=2	Pi16	65.0692	3.5	2	2	1647.11	1671.67	2107.96	3784.2	1989.95	4669.92	3207.18	6599.76	4240.61	4449.27	5307.86	4001.43	2102.06	1631	5947.65	0.463038	0.469943	0.592594	1.06382	0.559419	1.31282	0.901607	1.85534	1.19213	1.25079	1.49216	1.12489	0.590934	0.458509	1.67201	1.6954	0.161455	2.0683	0.00429828	1.21994	0.328405
A0A8I6A4K3	Nucleosome assembly protein 1-like 1 OS=Rattus norvegicus OX=10116 GN=Nap1l1 PE=1 SV=1	Nap1l1	42.2842	7.7	2	0						152.621		189.405	21.7852		54.6568	196.058	368.79		437.775						0.751781		0.93297	0.107309		0.269228	0.96574	1.81658		2.15639					0.458802	0.328905
P14669	Annexin A3 OS=Rattus norvegicus OX=10116 GN=Anxa3 PE=1 SV=4	Anxa3	36.3632	46.3	14	0	255.76	548.426				883.127	243.937	4088.18	2086.15	412.148	7320.77	7920.24	9101.14	84.1324	3502.79	0.0842081	0.180568				0.290767	0.0803156	1.34602	0.686858	0.135699	2.41034	2.60771	2.99652	0.0277003	1.15328	13.8918	0.241008	3.8367	0.342943	0.276183	0.329347
A0A8I6A457	Serine/threonine-protein phosphatase 2A 55 kDa regulatory subunit B OS=Rattus norvegicus OX=10116 GN=Ppp2r2a PE=1 SV=1	Ppp2r2a	48.9643	4.8	2	1						945.093	441.955	440.103	330.23	288.271	1091.34	398.416	387.889		956.925						1.61089	0.753301	0.750144	0.562869	0.491351	1.86016	0.679091	0.661147		1.63105					0.690236	0.329519
A0A8I5Y665	CAD protein OS=Rattus norvegicus OX=10116 GN=Cad PE=1 SV=1	Cad	251.467	1	2	1				5.74771	29.3119	27.0271	33.4612	25.9711	124.852	611.859	81.3845	231.125	266.494	31.1172	859.457				0.0296298	0.151105	0.139326	0.172495	0.133883	0.643619	3.15417	0.419542	1.19146	1.3738	0.160411	4.43056	16.7666	0.0564915	9.39165	0.186477	0.56014	0.329606
D4A6G2	Sema domain, immunoglobulin domain (Ig), transmembrane domain (TM) and short cytoplasmic domain, (Semaphorin) 4G (Predicted) OS=Rattus norvegicus OX=10116 GN=Sema4g PE=1 SV=1	Sema4g	92.2138	2.2	2	2						1819.9	1727.02	761.391	1390.26	2142.12	952.869	1829.89	506.191	1076.42	1653.8						1.31307	1.24606	0.54935	1.00308	1.54555	0.687503	1.32028	0.365221	0.776646	1.19323					1.30262	0.329644
A0A8L2QG05	Cysteine and histidine-rich domain-containing protein 1 OS=Rattus norvegicus OX=10116 GN=Chordc1 PE=1 SV=1	Chordc1	41.3884	2.2	1	1	2.23976					96.0041		99.954	108.327	43.7693	123.493	58.9449	493.004		104.087	0.0178416					0.764754		0.796218	0.862917	0.348659	0.983729	0.469546	3.92719		0.829142	87.0105		38.8496		0.446493	0.33095
A0A0G2K273	Eukaryotic translation initiation factor 3 subunit E OS=Rattus norvegicus OX=10116 GN=LOC100365062 PE=3 SV=1	LOC100365062	52.2288	11.2	6	1			0.14994	3.64734		67.1786	33.9296	303.999	467.44	42.0212	1327.91	444.541	1149.66	9.11401	522.193			0.000411567	0.0100115		0.184397	0.0931323	0.834438	1.28306	0.115343	3.64495	1.22021	3.15567	0.0250168	1.43335	363.778	0.0177905	96.3392	0.00985452	0.264829	0.330987
G3V811	protein-glutamine gamma-glutamyltransferase OS=Rattus norvegicus OX=10116 GN=F13a1 PE=1 SV=1	F13a1	83.0541	3.8	3	3	7089.76	3169.76	4863.64	6135.47	6124.81	14122.1	12649.7	11919	19307	13930.5	9757.96	16167.1	9065.54	7137.33	19459.7	0.66095	0.295504	0.453418	0.571985	0.570992	1.31655	1.17928	1.11116	1.79991	1.29868	0.909695	1.50719	0.845144	0.665384	1.81415	2.24908	0.0107901	2.62671	0.00031469	1.1679	0.332372
A0A8I6A040	Eukaryotic translation initiation factor 5 OS=Rattus norvegicus OX=10116 GN=Eif5 PE=1 SV=1	Eif5	48.7261	4.4	2	1				1041.04				90.3147	232.348	58.4979	188.57	77.1914	308.48		243.856				3.7175				0.322509	0.829705	0.208893	0.673376	0.275647	1.10157		0.870797	0.196462		0.122045		0.621215	0.332766
A0A0G2JWK7	Transgelin OS=Rattus norvegicus OX=10116 GN=Tagln PE=1 SV=2	Tagln	22.4386	40.7	7	7						545.082	428.453	514.407	1087.51	652.801	740.987	390.074	854.909	228.31	330.654						0.944161	0.742143	0.891028	1.88372	1.13075	1.2835	0.675666	1.48083	0.395466	0.572741					1.2685	0.333095
A0A0G2KAN5	Enhancer of rudimentary homolog OS=Rattus norvegicus OX=10116 GN=Erh PE=1 SV=2	Erh	10.0945	12.5	1	1						4273.34	1399.37	6479.65	8036.46	1517.93	20873.1	5992.35	15639	981.277	6878.3						0.592937	0.194167	0.899068	1.11508	0.210617	2.89619	0.831454	2.16995	0.136155	0.954382					0.430998	0.333106
A0A8I6AJ44	Tenascin XB OS=Rattus norvegicus OX=10116 GN=AABR07044388.2 PE=1 SV=1	AABR07044388.2	454.782	3.7	14	1	243.393	227.717	76.0322	92.7045	193.164	353.246	540.508	653.74	520.121	697.658	554.691	780.398	807.36	390.686	901.718	0.5191	0.485665	0.162159	0.197717	0.411972	0.753389	1.15278	1.39427	1.10929	1.48794	1.18302	1.6644	1.72191	0.83324	1.92315	4.12342	0.000851772	3.31962	0.00144022	0.805063	0.333354
A0A8I5Y6E1	Insulin-like growth factor binding protein, acid labile subunit, isoform CRA_a OS=Rattus norvegicus OX=10116 GN=Igfals PE=1 SV=1	Igfals	67.0408	29	15	2	4586.38	5333.65	2464.94	3478.71	4120.24	8384.6	7419.45	12840.2	12493.6	13898.9	9616.12	10329.6	10527.1	6545.58	9242.2	0.567241	0.659663	0.304862	0.430244	0.509589	1.037	0.917634	1.58806	1.5452	1.71901	1.18932	1.27756	1.30199	0.809553	1.14307	2.31489	0.00062144	2.75405	0.000540726	1.18971	0.334812
A0A8I6A5P1	Neuropilin OS=Rattus norvegicus OX=10116 GN=Nrp2 PE=3 SV=1	Nrp2	103.181	0.8	1	1	20.8037		183.758	263.623	21.1298	629.773	883.201	777.795	380.495	775.423	529.806	442.834	71.0955	349.884	1548.54	0.0423444		0.374026	0.536585	0.0430083	1.28186	1.79769	1.58315	0.77447	1.57832	1.07838	0.901356	0.14471	0.712164	3.15194	4.81026	0.071067	5.63513	0.0413629	1.17148	0.33642
A0A8I5ZKV9	Probable ATP-dependent RNA helicase DDX5 OS=Rattus norvegicus OX=10116 GN=Ddx5 PE=1 SV=1	Ddx5	69.4106	14.7	9	0						648.018	298.928	698.112	1456.09	399.478	2141.08	1377.98	2673.49	124.813	1948.45						0.550735	0.254051	0.593308	1.23749	0.339507	1.81965	1.17111	2.27213	0.106076	1.65594					0.423507	0.336448
F1M4R1	Ig-like domain-containing protein OS=Rattus norvegicus OX=10116 GN=LOC100360761 PE=1 SV=2	LOC100360761	13.4973	13.3	2	2	926.255	2389.31	6602.21		1606.77	7253.65	3721.46	5541.63	7502.82	4144.73	3643.27	1369.78	10587.3	4426.66	3208.24	0.206083	0.531597	1.46893		0.357491	1.61387	0.827988	1.23296	1.6693	0.922162	0.810592	0.304763	2.35557	0.98489	0.713803	1.61292	0.337671	1.95508	0.0582978	1.21214	0.336609
A0A8I5ZWA4	Adaptin ear-binding coat-associated protein 2 OS=Rattus norvegicus OX=10116 GN=Necap2 PE=1 SV=1	Necap2	26.9314	4	1	1						353.466			415.446		1027.78	502.789	1044.57		296.429						0.582561			0.684711		1.69392	0.828664	1.72159		0.488555					0.535535	0.337071
M0R8H5	Leucine-rich alpha-2-glycoprotein 1 OS=Rattus norvegicus OX=10116 GN=Lrg1 PE=4 SV=1	Lrg1	35.2375	15.8	5	5	824.878	1013.91	445.289	1021.5	601.933	10269.8	3323.02	11316.8	8469.11	11971.9	6045.09	6551.76	10811.8	3131.07	6095.02	0.15109	0.185714	0.0815617	0.187104	0.110254	1.88107	0.608664	2.07286	1.55125	2.19285	1.10725	1.20006	1.98036	0.573505	1.1164	8.3518	3.50769e-05	11.606	2.95599e-05	1.38964	0.337996
Q6BBI8	Ubiquitin-fold modifier-conjugating enzyme 1 OS=Rattus norvegicus OX=10116 GN=Ufc1 PE=2 SV=1	Ufc1	19.4924	5.4	1	1	3.55009					260.278	192.483	474.301	338.11	108.41	355.374	223.392	1165.06		234.474	0.0105801					0.77569	0.573646	1.41353	1.00765	0.323088	1.0591	0.665762	3.47217		0.698789	139.314		77.3829		0.555458	0.341281
A0A0G2JZT5	Septin OS=Rattus norvegicus OX=10116 GN=Septin7 PE=1 SV=2	Septin7	46.1239	12.2	5	1						1125.05	741.537	1282.62	2121.06	1101.38	4841.36	2276.68	3350.12	391.503	1803.96						0.591033	0.389559	0.67381	1.11428	0.5786	2.54336	1.19603	1.75995	0.205672	0.947694					0.503145	0.341339
A0A8I6A8Q1	Alpha-2-macroglobulin-like 1 OS=Rattus norvegicus OX=10116 GN=A2ml1 PE=3 SV=1	A2ml1	162.475	0.5	1	1	24.0498	1.39105		4.50523		5.12853	703.267	190.2	3.03156	7.34599	0.567924		0.603035	329.487	3.19701	0.226747	0.0131152		0.0424763		0.048353	6.63056	1.79325	0.0285822	0.0692597	0.00535451		0.00568555	3.10648	0.0301422	8.3614	0.920395	18.2122	0.337762	2.17813	0.34224
A0A8I6AP49	Aldehyde dehydrogenase 1A1 OS=Rattus norvegicus OX=10116 GN=Aldh1a1 PE=1 SV=1	Aldh1a1	56.524	14.2	6	1	106.275	84.6623	36.716		1.08539	722.409	136.041	289.221	1171.76	857.712	675.304	143.744	967.336	5.06401	345.446	0.268431	0.213841	0.0927376		0.0027415	1.82467	0.343612	0.730516	2.95965	2.16642	1.70569	0.363071	2.44331	0.0127907	0.87253	7.47365	0.208425	11.1119	0.0232002	1.4868	0.342866
F7F0D5	Uridine phosphorylase OS=Rattus norvegicus OX=10116 GN=Upp1 PE=1 SV=1	Upp1	34.0271	26.7	7	6						891.147	221.004	2615.4	1812.77	325.28	10961.3	1432.62	3091.9	196.811	1861.13						0.380679	0.0944082	1.11725	0.774376	0.138953	4.68245	0.611984	1.32079	0.0840734	0.795036					0.334341	0.343195
A0A8I6ACX1	Similar to CG3740-PA OS=Rattus norvegicus OX=10116 GN=LOC690000 PE=1 SV=1	LOC690000	16.872	6.4	1	1						103.801		326.146	345.056		364.127	82.7554	18.3558								0.502164		1.57782	1.6693		1.76156	0.400351	0.0888011							1.66582	0.343479
A0A8I5ZTG9	Nischarin OS=Rattus norvegicus OX=10116 GN=Nisch PE=1 SV=1	Nisch	178.777	0.5	1	1						83.6319		241.907			378.691	272.568	157.597								0.368619		1.06624			1.66913	1.20138	0.694631							0.603702	0.3442
D3ZYE2	Similar to Ig variable region, light chain OS=Rattus norvegicus OX=10116 GN=RGD1565617 PE=1 SV=4	RGD1565617	13.5633	12.9	1	1			1032.08		419.828	153.327		1481.04			12.8924	206.314						1.8734		0.762058	0.278314		2.68834			0.0234019	0.374493				0.150978	0.297236	1.12567	0.82679	7.45586	0.344464
Q9QWE9	Glutathione hydrolase 5 proenzyme OS=Rattus norvegicus OX=10116 GN=Ggt5 PE=2 SV=2	Ggt5	61.5695	1.7	1	1			2.39365		8.20525			117.828	567.715	311.748	241.237	273.921	147.141	25.952				0.0127011		0.0435384			0.625215	3.01239	1.65419	1.28004	1.45347	0.780756	0.137705		32.4681	0.0203586	62.7292	0.0117445	1.93203	0.344614
D3Z8W5	Ube2l3 protein OS=Rattus norvegicus OX=10116 GN=Ube2l3 PE=1 SV=2	Ube2l3	17.8616	14.3	2	2						127.772	256.802	478.324	219.592	110.328	574.436	188.084	243.875		304.469						0.459301	0.923128	1.71943	0.789367	0.396596	2.06493	0.676108	0.876658		1.09448					0.727958	0.345242
P28494	Alpha-mannosidase 2 OS=Rattus norvegicus OX=10116 GN=Man2a1 PE=1 SV=2	Man2a1	131.242	7	7	5		7.29634	13.4342	31.417	32.1614	554.674	402.127	607.733	547.64	783.068	361.6	913.009	600.746	46.576	447.94		0.0190953	0.0351586	0.0822216	0.0841697	1.45164	1.05241	1.5905	1.43323	2.04937	0.946344	2.38944	1.57222	0.121894	1.17231	22.4875	0.00310589	27.4727	0.00133979	1.22169	0.345445
M0R5R0	Vitamin K-dependent protein S OS=Rattus norvegicus OX=10116 GN=Pros1 PE=1 SV=1	Pros1	74.6119	16.1	12	1	3797.61	4213.94	3202.6	3661.91	4008.89	5015.19	7313.57	5655.49	8804.56	5803.1	1136.6	5740.39	5617.41	4877.96	9310.43	0.728817	0.808718	0.614627	0.702775	0.769365	0.96249	1.40358	1.08537	1.68973	1.1137	0.218131	1.10167	1.07806	0.936154	1.78681	1.41291	0.669985	1.72581	0.00143426	1.22146	0.346365
A0A8I6AFP1	Transforming protein RhoA OS=Rattus norvegicus OX=10116 GN=Rhoa PE=1 SV=1	Rhoa	22.6009	16.4	3	1	528.618	157.074	6.07142		11.8581	6170.85	2014.71	9262.23	12726.6	3168.67	27241.3	15732.9	23105.1	1077.72	12945.4	0.0648332	0.0192646	0.00074464		0.00145436	0.756835	0.247098	1.13598	1.56087	0.388626	3.34105	1.92958	2.83376	0.132179	1.58771	91.0745	0.0021994	37.9102	0.0164445	0.416255	0.346851
D3ZC63	Cytidine/uridine monophosphate kinase 2 OS=Rattus norvegicus OX=10116 GN=Cmpk2 PE=1 SV=3	Cmpk2	50.1133	9.8	4	4						235.208		255.579			808.684	202.366	698.928		183.111						0.591996		0.64327			2.03539	0.509337	1.75914		0.460873					0.518504	0.347828
A0A8I5ZS84	Cytokine receptor-like factor 3 OS=Rattus norvegicus OX=10116 GN=Crlf3 PE=1 SV=1	Crlf3	44.6933	3.5	1	1								212.624	70.3082		90.2749	74.3189	10.5632										2.32077	0.767408		0.985342	0.811185	0.115296							2.42296	0.347907
A0A0G2K975	Similar to complement factor H-related protein OS=Rattus norvegicus OX=10116 GN=Cfhr4 PE=1 SV=1	Cfhr4	85.8088	18.6	14	14	975.31	787.49	386.553	626.473	1480.43	1396.01	1656.57	2129.08	1826.51	520.436	373.35	388.568	691.738	1843.25	2491.41	0.832498	0.67218	0.329951	0.534741	1.26366	1.1916	1.414	1.81733	1.55906	0.44423	0.318682	0.331671	0.590449	1.57334	2.1266	1.35995	0.825504	1.76883	0.12972	1.30066	0.348633
A0A8I6GFD8	Splicing factor proline and glutamine-rich OS=Rattus norvegicus OX=10116 GN=Sfpq PE=1 SV=1	Sfpq	76.246	11.1	7	1						427.286	258.093	533.485	1586.62	160.378	1570.09	1106.83	2539.23	84.0993	1409.16						0.441627	0.266755	0.551391	1.63987	0.165761	1.62279	1.14398	2.62445	0.0869219	1.45645					0.442046	0.349462
A0A0G2JYB1	F-actin-capping protein subunit beta OS=Rattus norvegicus OX=10116 GN=Capzb PE=1 SV=2	Capzb	33.599	36.2	10	10						2306.67	866.013	5048.01	6537.83	1859.15	16330.6	6347.4	9697.37	535.951	7118.21						0.407199	0.152878	0.891132	1.15413	0.328198	2.88286	1.12051	1.71189	0.0946121	1.25659					0.415135	0.349955
Q4QR85	Methylosome protein 50 OS=Rattus norvegicus OX=10116 GN=Wdr77 PE=1 SV=1	Wdr77	37.0757	6.4	2	2						588.251	359.406	777.462	941.065	320.885	2021.45	1002.82	1074.61	186.532	1156.36						0.697903	0.4264	0.922383	1.11648	0.380698	2.39825	1.18974	1.27493	0.221301	1.37191					0.548915	0.350464
A0A8I5ZS76	Ras-related protein Rab-5A OS=Rattus norvegicus OX=10116 GN=Rab5a PE=1 SV=1	Rab5a	23.6146	5.6	1	1						2333.88	596.112	2784.75	2192.47	375.795	4426.46	4203.72	3163.56	513.338	1796.22						1.04255	0.266284	1.24395	0.979379	0.167868	1.97731	1.87781	1.41317	0.229309	0.802377					0.58731	0.35064
Q4KM75	CD5 antigen-like OS=Rattus norvegicus OX=10116 GN=Cd5l PE=1 SV=1	Cd5l	37.8608	28	10	1	10882.2	11670.7	11767.9	7632.89	11209.8	58234.2	36141	67162	44044.6	36469.4	67772.9	39074.3	36965.4	17440.4	38748.7	0.329621	0.353503	0.356448	0.231199	0.339544	1.7639	1.0947	2.03432	1.3341	1.10465	2.05283	1.18355	1.11967	0.528267	1.17369	3.76201	0.000640011	4.55295	8.10762e-06	1.21024	0.352323
A0A0G2JVT8	Sterile alpha motif domain-containing protein 9-like OS=Rattus norvegicus OX=10116 GN=Samd9l PE=1 SV=2	Samd9l	181.951	3.5	5	3					1378.96	644.514	1595.49	373.519	282.929		495.191	208.61	460.214	594.067	305.836					2.17525	1.01669	2.51681	0.58921	0.446307		0.78114	0.329072	0.725966	0.937113	0.482443	0.299343		0.525114		1.75422	0.352693
A0A8I5ZVJ7	Ig-like domain-containing protein OS=Rattus norvegicus OX=10116 GN=ENSRNOG00000066812 PE=4 SV=1	ENSRNOG00000066812	19.174	5.8	1	1			1344.96		248.226	2779.93	525.991	8095.26	7860.34	751.117	38.2377		1142.55	8618.38	739.311			0.460254		0.0849447	0.951312	0.179998	2.77025	2.68986	0.257037	0.0130852		0.390989	2.94927	0.252997	3.30736	0.902538	5.02456	0.243379	1.5192	0.353671
Q5PQW8	Guanylate binding protein 2 OS=Rattus norvegicus OX=10116 GN=Gbp2 PE=1 SV=1	Gbp2	67.3553	10.5	6	6						692.537	296.769	1472.93	1208.33	280.528	4668.58	1561.12	3434.28	131.146	1055.45						0.467878	0.200497	0.995109	0.816348	0.189525	3.15409	1.05469	2.3202	0.0886021	0.713062					0.364137	0.355211
A0A8I6AE71	Cystathionine beta-synthase OS=Rattus norvegicus OX=10116 GN=Cbs PE=1 SV=1	Cbs	59.6356	1.3	1	1						48.8406		10.6153	234.563	603.518	571.422	70.795	845.241								0.143348		0.0311562	0.688446	1.77134	1.67713	0.207784	2.4808							0.452552	0.355595
B4F7C7	Hebp1 protein OS=Rattus norvegicus OX=10116 GN=Hebp1 PE=1 SV=1	Hebp1	21.1239	4.2	1	1		30.0362				401.668		339.087	288.294		1342.03	158.377	2062.77		486.022		0.0470392				0.629046		0.531038	0.451492		2.10174	0.248032	3.23047		0.76115	33.7027		11.4201		0.338848	0.356308
A0A0G2K090	receptor protein-tyrosine kinase OS=Rattus norvegicus OX=10116 GN=Kdr PE=1 SV=1	Kdr	148.166	6.4	8	8	672.086	557.196	520.704	619.644	654.905	1328.92	2031.58	1704.85	1921.38	2108.36	924.683	2706.83	788.471	802.4	2704.15	0.502904	0.416935	0.389629	0.463663	0.490048	0.994393	1.52017	1.2757	1.43772	1.57763	0.691916	2.02545	0.589992	0.600414	2.02344	2.62074	0.0260512	3.0071	3.31971e-06	1.14742	0.356447
P81828	Urinary protein 2 OS=Rattus norvegicus OX=10116 PE=1 SV=1	--	11.0679	13.9	1	1	8012.86	7876.81	1679.31			9404.07	5098.21	22180.9	10307.1	15522.6	5291.54	3960.4	14999.6	9705.67	10293.7	0.837809	0.823584	0.175585			0.983272	0.533059	2.3192	1.07769	1.62301	0.553273	0.414092	1.56833	1.01481	1.07629	1.51122	0.338136	2.13489	0.139952	1.41269	0.357003
P70623	Fatty acid-binding protein, adipocyte OS=Rattus norvegicus OX=10116 GN=Fabp4 PE=1 SV=3	Fabp4	14.708	15.2	2	1			204.582			845.234	2776.26	761.917	4490.32	2123.03	1330.7	926.073	1888.85	347.204	2097.84			0.126484			0.52257	1.71644	0.471059	2.77616	1.31257	0.822713	0.572549	1.16779	0.214661	1.297	6.44307		10.7505		1.66853	0.357146
G3V6C4	UDP-glucose 6-dehydrogenase OS=Rattus norvegicus OX=10116 GN=Ugdh PE=1 SV=2	Ugdh	55.5517	5.8	2	2			10.0769			336.412		104.928	259.732	434.881	551.22	263.483	548.851		233.498			0.0330621			1.10376		0.344267	0.852174	1.42684	1.80854	0.864484	1.80077		0.766102	39.6216		28.1821		0.711281	0.357262
A0A8I6A1M7	EGF-containing fibulin-like extracellular matrix protein 1 OS=Rattus norvegicus OX=10116 GN=Efemp1 PE=1 SV=1	Efemp1	56.2864	15.4	8	8	1293.12	870.671	730.007	1449.82	1202.06	1880.66	2154.21	2577.53	2753.51	3437.34	2468.32	2743.89	2210.52	1002.99	2377.42	0.665366	0.447998	0.37562	0.745997	0.61851	0.967683	1.10844	1.32625	1.4168	1.76866	1.27006	1.41185	1.13741	0.516079	1.22329	1.94803	0.0201028	2.30869	0.000896811	1.18514	0.358181
F7FE51	Enoyl-CoA delta isomerase 1, mitochondrial OS=Rattus norvegicus OX=10116 GN=Eci1 PE=1 SV=1	Eci1	27.9454	3.2	1	1								378.479	251.886	384.293	458.939	123.042	178.141										1.27952	0.851552	1.29918	1.55154	0.415967	0.602242							1.33486	0.358501
A0A8I6ALW9	Ig-like domain-containing protein OS=Rattus norvegicus OX=10116 GN=ENSRNOG00000065952 PE=1 SV=1	ENSRNOG00000065952	13.1472	40	4	3	18582.6	33971.4	115220	31187.8	31986	119238	78309.2	82908.6	99130.5	107819	67628.3	76259.2	173057	41171.6	68295.7	0.24349	0.445131	1.50974	0.408657	0.419117	1.5624	1.0261	1.08636	1.29892	1.41277	0.886141	0.999233	2.26759	0.539476	0.894887	1.84635	0.0997516	2.11046	0.0161458	1.14304	0.358979
A0A8L2R5Z8	Elongin-B OS=Rattus norvegicus OX=10116 GN=Elob PE=4 SV=1	Elob	13.0387	43.6	5	0						768.879	637.944	1290.35	1482.24	880.52	3135.35	1565.96	2304.56	375.34	1328.3						0.558395	0.463304	0.937113	1.07647	0.639474	2.27703	1.13727	1.67368	0.272589	0.964671					0.580967	0.361022
D3ZN06	CD248 antigen, endosialin (Predicted) OS=Rattus norvegicus OX=10116 GN=Cd248 PE=4 SV=1	Cd248	81.8272	3.4	3	3	1020.52	666.324	339.962	537.227	1207.36	2787.9	2713.12	2279.02	2874.78	5235.8	2227.59	4075.75	2003.59	1283.26	3355.75	0.469452	0.306516	0.156386	0.24713	0.555396	1.28246	1.24806	1.04837	1.32243	2.40852	1.02472	1.87489	0.921672	0.590315	1.54368	3.43267	0.0033836	4.21346	0.000527709	1.22746	0.361475
A0A8I6A2J1	Ig-like domain-containing protein OS=Rattus norvegicus OX=10116 GN=ENSRNOG00000064886 PE=1 SV=1	ENSRNOG00000064886	16.2898	32.2	4	4	3699.19	2079.63	3265.84	2039.96	5526.99	29437.8	42493.3	13755.8	25968	7932.94	17404.8	13385.4	27243.4	3247.56	17686.6	0.257882	0.144978	0.227672	0.142212	0.385304	2.0522	2.96234	0.958958	1.81032	0.553031	1.21335	0.933137	1.89923	0.226398	1.23299	4.75377	0.0081211	7.19905	0.000680128	1.51439	0.362095
A0A8I5ZV89	Aromatic-L-amino-acid decarboxylase OS=Rattus norvegicus OX=10116 GN=Ddc PE=1 SV=1	Ddc	55.4421	6.1	3	3		129.057				618.877	335.54	67.0152	731.061	758.881	536.368	313.972	1418.55		852.001		0.224005				1.07419	0.582401	0.116319	1.26891	1.3172	0.93098	0.544965	2.4622		1.47883	6.04558		3.89189		0.643758	0.362417
P14046	Alpha-1-inhibitor 3 OS=Rattus norvegicus OX=10116 GN=A1i3 PE=1 SV=1	A1i3	163.773	35.1	58	1	28859.1	26353.2	16658.6	21588.5	22388.6	56157	76575.8	54277.7	81208.2	67646.3	61502.1	62450.5	61138.7	46782.8	70363.1	0.574158	0.524303	0.331427	0.429508	0.445425	1.11726	1.52349	1.07987	1.61565	1.34584	1.2236	1.24247	1.21637	0.930754	1.39989	2.60891	3.18677e-05	2.89919	2.56356e-05	1.11126	0.362536
A0A8I5ZST8	Lysosomal acid phosphatase OS=Rattus norvegicus OX=10116 GN=Acp2 PE=1 SV=1	Acp2	48.1726	1.6	1	1								2.73818	32.7629		80.9898	29.7151	146.342		36.2407								0.0499685	0.597885		1.47797	0.542265	2.67056		0.66135					0.242091	0.362741
A0A0G2JSH5	Albumin OS=Rattus norvegicus OX=10116 GN=Alb PE=1 SV=1	Alb	68.7589	4.6	3	0	1.13481e+06	1.03033e+06	966143	2.02106e+06	5588.9	3.80992e+06	1.66291e+06	3.70854e+06	11300.2	1.80794e+06	2.00766e+06	2.03373e+06	1348.65	1.15474e+06	7586.94	0.796784	0.723425	0.678356	1.41905	0.00392412	2.67505	1.16758	2.60387	0.00793419	1.26941	1.40964	1.42794	0.000946927	0.810772	0.005327	1.00914	0.573739	2.13275	0.651114	2.11344	0.363
A0A8I5ZVC4	Inter-alpha-trypsin inhibitor heavy chain 2 OS=Rattus norvegicus OX=10116 GN=Itih2 PE=1 SV=1	Itih2	106.457	23.1	21	21	22019.1	13387.5	10776.4	13916.4	14699.4	53443.5	49387.9	69323.3	61602.2	54713	63872.3	56054.4	43437.2	27853.5	63538.9	0.534424	0.324926	0.261552	0.337764	0.356767	1.29712	1.19869	1.68254	1.49514	1.32793	1.55024	1.36049	1.05426	0.676028	1.54214	3.40588	0.000257953	3.85661	5.91549e-06	1.13234	0.36311
Q6IFU7	Keratin, type I cytoskeletal 42 OS=Rattus norvegicus OX=10116 GN=Krt42 PE=3 SV=1	Krt42	50.2131	12.2	6	1	3181.23	888.376	957.646	537.262	622.264	1900.03	1685.61	1910.59	2472.39	1707.83	1317.56	1163.86	1852.5	1309.52	2911.16	1.95424	0.545734	0.588286	0.330043	0.38226	1.1672	1.03548	1.17369	1.5188	1.04913	0.809381	0.714967	1.138	0.804444	1.78834	1.38272	0.199706	1.56405	0.0700878	1.13114	0.364142
A0A0G2JYN0	DDB1- and CUL4-associated factor 8 OS=Rattus norvegicus OX=10116 GN=Dcaf8 PE=1 SV=1	Dcaf8	64.3072	1.4	1	1						281.361		125.643	326.871	175.623	384.103	325.582	148.133		376.772						1.04981		0.468797	1.21962	0.655283	1.43316	1.21481	0.552714		1.40581					0.73668	0.364403
F1M978	Inositol-1-monophosphatase OS=Rattus norvegicus OX=10116 GN=Impa1 PE=1 SV=2	Impa1	36.2782	17.3	6	5					18.083	1147.93	761.506	3074.61	4798.44	1881.58	8880.61	6019.8	7603.1	371.543	4029.12					0.00515503	0.327247	0.217086	0.876496	1.36792	0.536392	2.53164	1.71609	2.16745	0.105918	1.1486	297.562		129.006		0.433541	0.36461
P06762	Heme oxygenase 1 OS=Rattus norvegicus OX=10116 GN=Hmox1 PE=1 SV=1	Hmox1	33.0055	5.9	1	1						952.332		972.044	1793.83	268.646	3188.93	1562.25	1737.07		470.483						0.696049		0.710456	1.31109	0.196351	2.33075	1.14183	1.2696		0.343871					0.572929	0.365837
A0A0G2JZZ0	Adhesion G protein-coupled receptor F5 OS=Rattus norvegicus OX=10116 GN=Adgrf5 PE=1 SV=2	Adgrf5	153.821	5	7	7	767.582	356.401	271.097	419.771	669.222	1666.22	1750.52	1354.89	1751.05	1191.47	902.25	2117.16	942.208	931.205	1856.38	0.679379	0.315447	0.239945	0.371535	0.592322	1.47475	1.54937	1.1992	1.54984	1.05456	0.798572	1.87388	0.833938	0.8242	1.64306	2.71699	0.00602124	3.10545	0.000447402	1.14297	0.366067
A0A0G2K3Z9	Peroxiredoxin-1 OS=Rattus norvegicus OX=10116 GN=Prdx1l1 PE=3 SV=1	Prdx1l1	22.1645	46.2	9	6	454.153	316.804			9.16366	1532.1	902.206	2453.41	3880.57	1708.82	10782.1	3420.19	5515.49	456.038	3940.74	0.166912	0.116433			0.00336787	0.563083	0.331583	0.901689	1.4262	0.628033	3.9627	1.257	2.02708	0.167605	1.44832	18.5468	0.0258039	8.05807	0.026163	0.434472	0.366877
A0A0G2JTH4	Leukocyte surface antigen CD47 OS=Rattus norvegicus OX=10116 GN=Cd47 PE=1 SV=2	Cd47	37.2521	2.3	1	1						80.4665		283.332	139.695	53.3797	192.827	171.132	257.053		99.7567						0.503844		1.77409	0.874708	0.334239	1.2074	1.07155	1.60955		0.62463					0.77261	0.36789
A0A8I6AGI7	glutamate dehydrogenase [NAD(P)(+)] OS=Rattus norvegicus OX=10116 GN=Glud1 PE=1 SV=1	Glud1	60.2867	2.9	2	2						558.513	304.431	411.884	1710.37	663.439	2849.54	1244.76	1396.83	193.567	1043.46						0.538233	0.293377	0.396928	1.64827	0.63935	2.74607	1.19956	1.34611	0.186538	1.00557					0.542294	0.369164
M0R757	Elongation factor 1-alpha OS=Rattus norvegicus OX=10116 GN=LOC100360413 PE=3 SV=1	LOC100360413	50.1079	27.1	12	0	492.347	225.966	2236.5	412.952	121.957	3135.07	2473.28	5242.16	10149.2	2615.33	32288.3	10599.6	20951.8	598.321	8692.33	0.0736788	0.0338154	0.334688	0.0617975	0.0182507	0.469157	0.370122	0.78448	1.5188	0.39138	4.83189	1.58622	3.13539	0.0895377	1.30079	20.9559	0.00794464	6.76701	0.00343937	0.322916	0.369204
A0A0G2K7L8	Thrombospondin-4 OS=Rattus norvegicus OX=10116 GN=Thbs4 PE=3 SV=1	Thbs4	106.048	8.8	9	9	1401.91	1441.58	330.594	788.728	1085.79	4794.75	4023.52	5765.18	9663.64	7201.71	3649.31	10631.6	2310.78	1797.48	8001.55	0.334381	0.343844	0.0788529	0.188127	0.258981	1.14364	0.959686	1.3751	2.30496	1.71774	0.870429	2.53583	0.551164	0.428734	1.90852	5.22733	0.0078485	6.22922	0.000289663	1.19166	0.369906
A0A8L2Q1L2	ribose-phosphate diphosphokinase OS=Rattus norvegicus OX=10116 GN=Prps2 PE=3 SV=1	Prps2	35.0984	6.5	2	1						778.168	581.525	724.894	1847.59	895.171	2764.47	1307.04	3278.8	276.853	1618.42						0.552954	0.413222	0.515098	1.31287	0.636094	1.96439	0.928763	2.32986	0.196728	1.15002					0.522125	0.370077
A0A0G2JXC1	Lectin, mannose-binding, 1, isoform CRA_a OS=Rattus norvegicus OX=10116 GN=Lman1 PE=1 SV=2	Lman1	57.885	13.5	6	1	374.14	878.219			346.238	1412.93	1454.54	413.233	4504.07	5429.89	1180.1	10834.4	13517.7	784.898	5161.71	0.105068	0.246626			0.0972325	0.396786	0.408471	0.116046	1.26486	1.52485	0.331401	3.04257	3.79612	0.220419	1.44954	11.8149	0.0437404	4.95985	0.0892665	0.419795	0.370173
B1WC28	Core histone macro-H2A OS=Rattus norvegicus OX=10116 GN=Macroh2a2 PE=1 SV=1	Macroh2a2	40.0922	2.2	1	1						506.38		2327.02	6400.95	1129.02	3208.96	1470.32	6306.29		3089.11						0.165768		0.76177	2.09541	0.369594	1.05048	0.481322	2.06442		1.01125					0.736313	0.37154
A0A8L2QJV6	Inosine-5'-monophosphate dehydrogenase OS=Rattus norvegicus OX=10116 GN=Impdh2 PE=1 SV=1	Impdh2	54.9781	6.3	3	3						518.669	364.685	552.365	645.642	398.575	991.042	692.759	1297.37	183.017	904.56						0.792019	0.556882	0.843474	0.985911	0.608634	1.51335	1.05786	1.98112	0.279471	1.38129					0.609508	0.371613
P40329	Arginine--tRNA ligase, cytoplasmic OS=Rattus norvegicus OX=10116 GN=Rars1 PE=1 SV=2	Rars1	75.8104	6.4	4	4	2.50584					349.075	310.756	465.676	544.369	364.934	1066.44	840.39	1320.74	160.542	357.599	0.0047664					0.663982	0.591095	0.885771	1.03545	0.694148	2.02849	1.59852	2.51221	0.305371	0.680195	298.959		162.406		0.543237	0.37235
D3ZY96	Neutrophilic granule protein OS=Rattus norvegicus OX=10116 GN=Ngp PE=1 SV=1	Ngp	19.3809	34.5	6	6		16.9961				674.749	340.117	1715.05	3745.54	1412.83	8336.72	1497.28	5099.03	247.116	4614.91		0.00674929				0.267948	0.135063	0.681057	1.48738	0.561044	3.31057	0.59458	2.02486	0.0981315	1.83261	232.936		92.8243		0.398497	0.372384
A0A8I6GLH2	Small nuclear ribonucleoprotein-associated protein OS=Rattus norvegicus OX=10116 GN=Snrpb PE=3 SV=1	Snrpb	23.3115	9.6	3	0	53.2488	60.7203	65.9249			412.634	140.83	475.44	994.608	57.7208	2072.07	1519.26	1665.71	23.1156	1397.62	0.0774407	0.0883066	0.0958757			0.6001	0.204811	0.691441	1.44647	0.0839444	3.01344	2.20949	2.42247	0.0336174	2.03259	22.2724	0.0743672	6.94153	0.0621974	0.311665	0.373438
A0A8I5ZZ92	Growth factor receptor bound protein 2, isoform CRA_b OS=Rattus norvegicus OX=10116 GN=Grb2 PE=1 SV=1	Grb2	20.557	17.6	3	3						285.62	101.766	271.926	248.587	70.8207	430.112	200.448	881.368	84.7288	215.566						1.02338	0.364631	0.974317	0.890692	0.253752	1.5411	0.71821	3.15796	0.303585	0.772376					0.540066	0.373476
P50430	Arylsulfatase B OS=Rattus norvegicus OX=10116 GN=Arsb PE=2 SV=2	Arsb	58.959	7.8	5	5	210.901	61.3964	689.131	99.5743	48.2651	299.706	724.21	490.751	572.25	457.646	1242.65	715.985	885.304	262.059	554.553	0.432506	0.125909	1.41324	0.204202	0.0989798	0.614624	1.48518	1.00641	1.17354	0.93852	2.54837	1.46831	1.81554	0.537419	1.13725	3.29997	0.0205041	2.29391	0.0327124	0.695131	0.373905
A0A0G2K5P8	Glutaredoxin-3 OS=Rattus norvegicus OX=10116 GN=Glrx3 PE=1 SV=1	Glrx3	32.5162	7.3	2	2						637.395			1047.79		305.918	825.461	692.976		606.796						0.929072			1.52727		0.445908	1.2032	1.01009		0.88447					1.38633	0.37496
A0A0G2K824	Mannose-1-phosphate guanyltransferase alpha OS=Rattus norvegicus OX=10116 GN=Gmppa PE=1 SV=2	Gmppa	45.6794	5.5	2	2						92.356	566.095	672.533	766.376	407.748	1124.77	317.226	741.863		663.351						0.155298	0.951898	1.13088	1.28867	0.685635	1.89131	0.53342	1.24745		1.11544					0.703879	0.37558
Q5XI73	Rho GDP-dissociation inhibitor 1 OS=Rattus norvegicus OX=10116 GN=Arhgdia PE=1 SV=1	Arhgdia	23.4074	16.7	3	1	508.442	307.133			112.829	3843.93	2699.2	5408.41	8666.57	3305.63	11902.1	7361.79	25786.1	1100.77	8930.82	0.0826904	0.0499506			0.0183499	0.625157	0.438983	0.879596	1.40948	0.537611	1.93569	1.19728	4.19371	0.179024	1.45246	35.5976	0.00475611	15.4612	0.000549919	0.434333	0.37648
A0A8I6A5T1	Coiled-coil and C2 domain-containing protein 1B OS=Rattus norvegicus OX=10116 GN=Cc2d1b PE=1 SV=1	Cc2d1b	93.2553	1.1	1	1						22.2183		14.745			9.49133		240.174		154.357						0.251917		0.167182			0.107615		2.72315		1.75014					0.137233	0.376641
A0A8I5ZKX4	Coatomer subunit zeta OS=Rattus norvegicus OX=10116 GN=Copz1 PE=1 SV=1	Copz1	20.2865	6.2	1	1							1593.15	3358.23	4826.57	3078.81	10506.9	5543.5	3446.42		1986.34							0.371147	0.782349	1.12442	0.717254	2.44774	1.29144	0.802894		0.462749					0.598457	0.376875
A0A8I5ZVC2	Platelet endothelial cell adhesion molecule OS=Rattus norvegicus OX=10116 GN=Pecam1 PE=1 SV=1	Pecam1	75.0698	2.7	2	2	310.87	274.229	301.648	313.091	322.957	2081.04	812.44	1602.27	2330.41	1906.66	1627.33	1898.7	837.04	631.126	1864.89	0.272459	0.240345	0.264376	0.274405	0.283052	1.8239	0.712054	1.4043	2.04247	1.67107	1.42625	1.66409	0.733615	0.553144	1.63447	4.50427	0.000267126	5.73473	1.94062e-05	1.27318	0.377068
G3V8E5	Tryptase OS=Rattus norvegicus OX=10116 GN=Tpsab1 PE=1 SV=1	Tpsab1	34.2442	3.9	1	1	111.54	283.217							1864.79	347.515	536.672	110.882	392.853		731.766	0.203762	0.517382							3.40661	0.634841	0.980393	0.202559	0.717665		1.33679	2.24463	0.357305	5.60422	0.289001	2.49672	0.377242
A0A8I5ZTU6	Carboxypeptidase N catalytic chain OS=Rattus norvegicus OX=10116 GN=Cpn1 PE=1 SV=1	Cpn1	51.4761	19.8	8	8	3195.02	3327.44	1635.36	2011.61	3035.46	12975.9	8823.83	10675.2	15043.1	13329	8860.31	14973.5	8359.73	6002.12	14564.1	0.377924	0.393588	0.19344	0.237945	0.359051	1.53486	1.04373	1.26272	1.77939	1.57663	1.04805	1.77115	0.988836	0.709964	1.72273	3.99547	0.000307254	4.60792	1.73633e-05	1.15328	0.377393
A0A8I6A5K0	Galectin OS=Rattus norvegicus OX=10116 GN=Lgals1 PE=1 SV=1	Lgals1	15.4604	5.7	1	1	310.371	57.7245				3032.15	5728.42	2659.74	3871.26	3540.06	6395.96	3795.79	2314.61	1005.61	2369.69	0.106166	0.0197454				1.03718	1.95947	0.909795	1.32421	1.21092	2.18781	1.2984	0.791741	0.34398	0.81058	17.2582	0.00697948	20.4639	0.151558	1.18575	0.378027
A0A0G2K865	Tumor protein D52 OS=Rattus norvegicus OX=10116 GN=Tpd52 PE=1 SV=2	Tpd52	26.7857	8.9	2	2						1068.41	1017.61	4224.37	4399.12	1270.34	11471.9	5657.15	13205.1	232.253	5617.22						0.22183	0.211283	0.877092	0.913375	0.263756	2.38186	1.17457	2.74172	0.048222	1.16628					0.331086	0.378239
D3ZJF9	Alpha-galactosidase OS=Rattus norvegicus OX=10116 GN=Gla PE=1 SV=3	Gla	47.6727	11.6	4	4						27.3437	33.8558	374.355	763.629		820.459	127.454	1541.06	49.8555	521.282						0.0577779	0.0715383	0.791021	1.61357		1.73365	0.269314	3.2563	0.105346	1.10148					0.489845	0.378738
A0A8I6GH75	DNA damage-binding protein 1 OS=Rattus norvegicus OX=10116 GN=Ddb1 PE=1 SV=1	Ddb1	121.964	8.5	10	10	205.071					361.054	183.515	603.626	748.683	354.443	1318.74	998.447	1016.65	128.967	588.209	0.346649					0.610319	0.310211	1.02036	1.26556	0.599145	2.22917	1.68776	1.71853	0.218004	0.994299	3.95083		2.19565		0.555744	0.378802
F1M7K9	Elongator complex protein 4 OS=Rattus norvegicus OX=10116 GN=Elp4-ps1 PE=3 SV=4	Elp4-ps1	42.9604	2.1	1	1						1869.37	2988.55	3073.5	3300.06	2176.24	2867.51	3700.02	3526.69		2282.04						0.65251	1.04316	1.07282	1.1519	0.759625	1.00092	1.29151	1.23101		0.796557					0.866673	0.378911
P07756	Carbamoyl-phosphate synthase [ammonia], mitochondrial OS=Rattus norvegicus OX=10116 GN=Cps1 PE=1 SV=1	Cps1	164.58	11.5	16	16	76.1551	37.5203	17.9979	63.0373	115.589	149.159	634.705	185.628	219.133	458.795	2880.66	262.737	636.043	333.124	157.672	0.183419	0.0903674	0.043348	0.151825	0.278396	0.359249	1.52868	0.447084	0.527782	1.10501	6.93805	0.632801	1.53191	0.802327	0.379753	13.7617	0.00572179	5.30913	0.00399497	0.385792	0.380124
A0A8I6GMQ4	Polyunsaturated fatty acid (12S)/(13S)-lipoxygenase, epidermal-type OS=Rattus norvegicus OX=10116 GN=Alox12e PE=3 SV=1	Alox12e	72.0495	3.5	1	1	6581.18	6109.89	3161.92	3103.12	3346.21	12421.9	16607	24569.7	16254.7	18918.9	8852.96	23110.7	14427.6	12155.7	17500.2	0.527559	0.48978	0.253465	0.248751	0.268238	0.995764	1.33124	1.96955	1.303	1.51657	0.709668	1.85259	1.15654	0.974425	1.40285	3.40984	0.000752018	3.9804	0.000110454	1.16733	0.382222
A0A8I6A0P8	peptide-methionine (S)-S-oxide reductase OS=Rattus norvegicus OX=10116 GN=Msra PE=1 SV=1	Msra	25.8773	6.4	1	1						262.068		76.21		191.863	10.8571	24.1688	444.509								1.55734		0.452878		1.14015	0.0645185	0.143623	2.6415							1.10553	0.382411
A0A8I6AMG2	Biglycan OS=Rattus norvegicus OX=10116 GN=Bgn PE=1 SV=1	Bgn	43.3742	9.6	3	0		89.3075			4.93271	438.805	421.442	434.267	581.855	932.7	451.101	335.83	740.01	382.654	396.835		0.205709			0.0113619	1.01073	0.97074	1.00028	1.34023	2.14836	1.03906	0.773544	1.70452	0.881397	0.914061	9.78958	0.279907	11.923	0.264821	1.21793	0.382908
A0A0G2K5T9	Wiskott-Aldrich syndrome protein family member OS=Rattus norvegicus OX=10116 GN=Wasf2 PE=1 SV=2	Wasf2	50.668	4.5	2	2						380.943		453.025	786.175		1492.71	299.706	935.945		898.696						0.508196		0.604356	1.04879		1.99134	0.399822	1.24859		1.1989					0.595578	0.384226
F7F4P0	Ras-related protein Rab-14 OS=Rattus norvegicus OX=10116 GN=Rab14 PE=1 SV=1	Rab14	23.2482	28.6	5	5			95.7944			743.7	284.642	997.005	1266.03	439.049	3535.72	1670.93	2028.96	139.685	1200.87			0.0849624			0.659606	0.252456	0.884269	1.12287	0.389403	3.13592	1.48199	1.79954	0.12389	1.06509	17.9054		7.7884		0.434975	0.385061
F7ESI5	Complement factor H-related 1 OS=Rattus norvegicus OX=10116 GN=Cfhr1 PE=1 SV=1	Cfhr1	32.7045	20.5	5	4	8904.08	12522.3	5133.78	6859.73	5349.27	20134.3	16041.4	25203.2	15973.6	16290.5	6285.63	17346.8	27652.8	13797	15666.4	0.626575	0.881187	0.361262	0.482716	0.376425	1.41684	1.12882	1.77353	1.12405	1.14635	0.442317	1.22069	1.94591	0.970887	1.10243	2.0828	0.0467795	2.4154	0.00122858	1.15968	0.385085
A0A0G2K1D2	Rap1 GTPase-GDP dissociation stimulator 1 OS=Rattus norvegicus OX=10116 GN=Rap1gds1 PE=4 SV=2	Rap1gds1	65.9454	5.1	3	3						422.044		220.062	493.48		399.626	143.169	378.394		188.693						1.31568		0.686018	1.53837		1.24579	0.446314	1.1796		0.588229					1.36421	0.385953
A0A8I5ZPZ9	Serine/threonine-protein phosphatase 2A activator OS=Rattus norvegicus OX=10116 GN=Ptpa PE=1 SV=1	Ptpa	38.8618	2.9	1	1								155.431	76.6254		175.274	105.305	248.906										1.0205	0.503094		1.15079	0.691391	1.63423							0.657402	0.386628
A0A0G2K974	RALY heterogeneous nuclear ribonucleoprotein OS=Rattus norvegicus OX=10116 GN=Raly PE=1 SV=1	Raly	33.0547	5.8	2	2	2564.23	1890.6	930.044	1129.96	973.24	2044.52	1387.32	2849.13	3801.15	2891.7	3792.03	2901.28	4220.53	1589.58	3716.03	1.04858	0.773117	0.38032	0.462073	0.397984	0.836061	0.567313	1.16509	1.55439	1.1825	1.55066	1.18641	1.72589	0.650023	1.51959	2.16604	0.0167426	1.7326	0.0607309	0.799893	0.387598
A0A8I6ABC9	Malate dehydrogenase OS=Rattus norvegicus OX=10116 GN=Mdh2 PE=1 SV=1	Mdh2	34.5693	16.2	5	5	68.9154		20.7556		19.5882	178.289	148.921	1487.77	1272.29	272.271	4066.6	1507.48	2808.37	50.9058	1039.01	0.0692288		0.02085		0.0196773	0.1791	0.149598	1.49454	1.27807	0.273509	4.08509	1.51434	2.82114	0.0511372	1.04373	52.0177	0.0180591	18.449	0.0105726	0.354668	0.387683
P04904	Glutathione S-transferase alpha-3 OS=Rattus norvegicus OX=10116 GN=Gsta3 PE=1 SV=3	Gsta3	25.3194	7.2	2	0		148.928				1394.79	89.118	909.792	3779.15	1169.25	2402.5	379.467	7081.79		2272.34		0.0758784				0.710646	0.0454055	0.463538	1.92547	0.595732	1.22407	0.193338	3.60816		1.15775	20.3725		9.85997		0.483985	0.388292
A0A8I5ZLP6	RNA helicase OS=Rattus norvegicus OX=10116 GN=Ddx42 PE=1 SV=1	Ddx42	107.818	0.8	1	1								164.449	237.511		162.955	259.683	329.095		298.515								0.679444	0.981309		0.67327	1.07292	1.3597		1.23336					0.765457	0.388302
A0A8I6A7F2	SET-binding protein 1 OS=Rattus norvegicus OX=10116 GN=Setbp1 PE=4 SV=1	Setbp1	173.331	0.6	1	1						1009.11	1368.87	835.1	2128.87	2597.06	516.883	1119.72	892.3	1536.09	1938.69						0.723753	0.981783	0.598953	1.52687	1.86267	0.37072	0.803086	0.639978	1.10171	1.39047					1.32236	0.391549
D4A7F6	Collectin sub-family member 10 (C-type lectin) (Predicted) OS=Rattus norvegicus OX=10116 GN=Colec10 PE=1 SV=1	Colec10	30.6279	6.5	2	2		832.153	417.885	100.563	484.107	804.36	318.798	673.3	1737.82	2566.93		1296.65	106.552	852.58	679.294		0.995124	0.499725	0.120258	0.578916	0.961888	0.381233	0.805161	2.07816	3.06965		1.55059	0.127419	1.01955	0.812329	1.59975	0.605655	2.66035	0.135915	1.66298	0.394919
F1MAH6	Cadherin 11 OS=Rattus norvegicus OX=10116 GN=Cdh11 PE=1 SV=1	Cdh11	88.0364	1.3	1	1				46.9212	88.5229	764.527	226.016	427.234	559.13	770.518	162.316	287.276		313.133	963.293				0.111987	0.211277	1.82469	0.539432	1.01968	1.33447	1.83899	0.387398	0.68564		0.747353	2.29909	6.3717	0.0472344	8.11382	0.00434945	1.27342	0.396383
A0A8I5ZVI5	Anthrax toxin receptor OS=Rattus norvegicus OX=10116 GN=Antxr2 PE=1 SV=1	Antxr2	56.6785	6.6	2	1	275.766	197.343	10.12	10.2837	376.638	489.571	648.13	465.52	331.812	813.545	229.631	366.389	280.495	659.46	741.485	0.701552	0.502044	0.0257454	0.0261619	0.958173	1.24548	1.64885	1.18429	0.844136	2.06967	0.584186	0.932099	0.713584	1.67768	1.88635	2.61732	0.0761688	3.15874	0.0445199	1.20686	0.396961
Q6SJV7	Foveolin OS=Rattus norvegicus OX=10116 GN=Gkn1 PE=2 SV=1	Gkn1	20.0748	5.5	1	1	566.734					835.764			1201.61	696.241			921.466	460.136	779.578	0.726378					1.07119			1.5401	0.892366			1.18104	0.589753	0.999179	1.27113		1.60782		1.26487	0.39715
Q68FP1	Gelsolin OS=Rattus norvegicus OX=10116 GN=Gsn PE=1 SV=1	Gsn	86.0676	36	25	1	14923.3	12684.9	14227.2	13284.3	12145.8	35997.8	33537.6	45550.4	51424.7	46643.5	47837.2	40915.8	32904.3	18020.8	46873.3	0.479366	0.407464	0.457005	0.426717	0.390146	1.15632	1.07729	1.46317	1.65186	1.49828	1.53662	1.31429	1.05695	0.578862	1.50566	2.77336	0.000782622	3.16885	1.35251e-06	1.1426	0.397219
A0A8I6ABN8	Ig-like domain-containing protein OS=Rattus norvegicus OX=10116 GN=ENSRNOG00000065459 PE=1 SV=1	ENSRNOG00000065459	11.8063	18.1	2	2	731.34	903.358	1816.38		35.7962	2495.35			3517.31	1204.76	1084.28	525.121	3667.37	2727.94	730.508	0.451456	0.557642	1.12125		0.022097	1.54038			2.17123	0.743699	0.669325	0.324157	2.26387	1.68396	0.450942	2.00414	0.259672	2.75985	0.198785	1.37707	0.39779
A0A8I6GKS0	Peptidyl-prolyl cis-trans isomerase D OS=Rattus norvegicus OX=10116 GN=Ppid PE=1 SV=1	Ppid	40.2281	4.9	2	1			90.9025	273.624		1407.19	366.764	701.81	976.977	861.631	1919.41	893.481	9205.51	236.591	1374.94			0.0595794	0.179339		0.922304	0.240385	0.459981	0.640331	0.564732	1.25802	0.585607	6.03349	0.155067	0.901166	14.9563	0.0891203	4.73423	0.0191484	0.316537	0.397856
A0A8I6A2M3	Phospholipase A-2-activating protein OS=Rattus norvegicus OX=10116 GN=Plaa PE=1 SV=1	Plaa	84.8355	5.8	4	4						93.8774	69.1329	152.207	451.147	166.926	465.922	165.665	631.964	66.9295	221.802						0.377689	0.278137	0.612362	1.81506	0.67158	1.87451	0.666505	2.54253	0.269272	0.892357					0.601237	0.397866
A0A8I5ZWC6	Importin subunit alpha OS=Rattus norvegicus OX=10116 GN=Kpna3 PE=1 SV=1	Kpna3	57.7859	4.4	2	2								840.405	1231.38	623.188	968.149	958.088	912.725		1368.8								0.852248	1.24873	0.63197	0.981791	0.971589	0.925586		1.38809					0.853968	0.398484
D3ZYT6	Triggering receptor-expressed on myeloid cells-like 1 OS=Rattus norvegicus OX=10116 GN=Treml1 PE=1 SV=4	Treml1	34.1999	2.8	1	1	614.933	375.497				1175.44	402.102	3817.27	2100.12	1611.74	1059.15	1029.77	1361.54	689.471	1056.68	0.482498	0.294628				0.922295	0.315503	2.99517	1.64783	1.26463	0.831046	0.807993	1.06831	0.540984	0.829113	2.09873	0.0207918	3.67787	0.146175	1.75243	0.398564
A0A0G2K022	Reticulocalbin-3 OS=Rattus norvegicus OX=10116 GN=Rcn3 PE=1 SV=1	Rcn3	38.9427	5.6	2	2						611.167	1947.71	785.024	1947.38	1587.4	755.135	1794.38	409.405		1050.49						0.505185	1.60996	0.648894	1.60969	1.31213	0.624188	1.48322	0.338411		0.868323					1.37251	0.399121
A0A096MJ01	LIM domain-binding 3 OS=Rattus norvegicus OX=10116 GN=Ldb3 PE=1 SV=2	Ldb3	81.4825	1.3	1	1							819.681	372.408	249.313	313.281	768.544	925.379			282.969							1.53763	0.698594	0.467683	0.587678	1.4417	1.7359			0.530817					0.665698	0.399299
A0A0G2KB85	Serine protease inhibitor A3N OS=Rattus norvegicus OX=10116 GN=Serpina3n PE=1 SV=2	Serpina3n	46.6067	46.2	19	16	16023.6	14993.1	18659.3	13640	12886.9	41730.6	35927.7	113358	33297.3	31523.5	17890.4	44982.9	47052.2	32233.5	39237	0.468128	0.438022	0.545132	0.398492	0.376491	1.21916	1.04963	3.31174	0.972779	0.920958	0.522668	1.31417	1.37463	0.941699	1.14631	2.38043	0.0023428	3.35731	0.00226478	1.41038	0.39937
A0A8I6ABG6	Talin 1 OS=Rattus norvegicus OX=10116 GN=Tln1 PE=1 SV=1	Tln1	271.338	19.7	45	37	243.257	161.456	65.006	1.18399	112.348	1308.8	444.259	2124.82	3310.47	905.734	5348.71	1765.84	6323.17	337.409	3027.74	0.143203	0.0950476	0.0382685	0.000697006	0.0661384	0.770483	0.261532	1.25087	1.94885	0.533198	3.14874	1.03954	3.7224	0.19863	1.78241	28.809	0.00859903	13.8775	0.0133514	0.481708	0.400446
A0A0G2JY98	Ig-like domain-containing protein OS=Rattus norvegicus OX=10116 GN=ENSRNOG00000067883 PE=4 SV=2	ENSRNOG00000067883	15.2766	10.7	1	1	84.6399	166.344				415.83	1258.22	637.619	63.2934	1662.33	449.457	777.644	37.9528	54.2199	936.955	0.155196	0.305008				0.762465	2.30706	1.16914	0.116055	3.04805	0.824124	1.42589	0.0695902	0.0994176	1.718	3.59581	0.585291	6.43434	0.196739	1.7894	0.401078
A0A8I6GM59	Heat shock 70 kDa protein 13 OS=Rattus norvegicus OX=10116 GN=Hspa13 PE=1 SV=1	Hspa13	51.8034	4.9	2	1	122.108	59.9517		142.946	62.7821	53.9722	716.111	485.678	449.809	243.88	355.92	436.031	572.249		517.681	0.37624	0.184724		0.440446	0.193445	0.1663	2.20649	1.49648	1.38596	0.751447	1.09666	1.3435	1.76322		1.59509	4.85287	0.00217987	4.02169	0.0715458	0.828725	0.401814
B2GUX3	DNA replication licensing factor MCM5 OS=Rattus norvegicus OX=10116 GN=Mcm5 PE=1 SV=1	Mcm5	82.4659	4.5	3	3								57.5382	82.6269	469.555	264.142	297.479	126.71		252.726								0.25972	0.372967	2.11951	1.1923	1.34278	0.571952		1.14077					0.86388	0.401818
A0A0G2JWX4	Keratin, type II cytoskeletal 2 epidermal OS=Rattus norvegicus OX=10116 GN=Krt2 PE=1 SV=2	Krt2	69.2332	4.7	3	2	688.068	2131.48	2849.77	1775.81	1817.96	9118.44	4194.84	2809.11	3991.07	8446.01	5563.63	3572.44	3850.5	2670.1	5457.13	0.175121	0.542488	0.725301	0.451966	0.462692	2.32075	1.06764	0.714952	1.01577	2.14961	1.41601	0.909227	0.979997	0.679573	1.3889	2.27934	0.0126324	3.08314	0.00961321	1.35265	0.403487
A0A0G2K561	protein-tyrosine-phosphatase OS=Rattus norvegicus OX=10116 GN=Ptprg PE=1 SV=2	Ptprg	149.575	0.9	1	1	202.905						89.4766	293.349	334.257	281.058	9.59356	222.638	318.908	83.7441	287.934	0.955359						0.421292	1.38121	1.57382	1.32334	0.0451704	1.04827	1.50154	0.394301	1.35571	0.909604		1.22981		1.35203	0.403666
P42123	L-lactate dehydrogenase B chain OS=Rattus norvegicus OX=10116 GN=Ldhb PE=1 SV=2	Ldhb	36.6124	24.9	8	8	148.254	85.0791	377.604	99.5745	7.24432	2409.49	1339.6	1416.4	3407.76	1742.53	12500.4	5426.11	4385.35	409.332	3052.77	0.0604172	0.0346719	0.153883	0.0405792	0.00295225	0.981929	0.545922	0.577218	1.38875	0.710125	5.09424	2.21128	1.78714	0.166813	1.24408	35.9091	0.00275396	14.3723	0.00158538	0.40024	0.404573
A0A8I5ZU90	Actin-related protein 2/3 complex subunit 3 OS=Rattus norvegicus OX=10116 GN=Arpc3 PE=1 SV=1	Arpc3	20.7668	9.9	2	2	662.082		24.8276	192.889	547.341	13796.8	4994.84	23188.1	26540.1	12192.2	55110.7	31653.9	46435.6	3524	22666.8	0.0383767		0.0014391	0.0111805	0.0317259	0.799713	0.28952	1.34407	1.53837	0.706708	3.19442	1.83478	2.69158	0.204264	1.31385	89.3486	0.000951722	45.2442	0.000739548	0.506378	0.40545
G3V9R2	Complement factor H OS=Rattus norvegicus OX=10116 GN=Cfh PE=1 SV=1	Cfh	140.231	39.7	48	15	14084.7	11674.2	9701.85	9423.04	9574.04	29400.8	26538.5	28731.1	29861.3	28305.6	22775.5	32164.4	28927.8	17726.7	30686.6	0.641039	0.531327	0.44156	0.428871	0.435744	1.33812	1.20785	1.30764	1.35908	1.28827	1.03658	1.4639	1.31659	0.806797	1.39664	2.42905	0.000197994	2.6229	1.97139e-06	1.0798	0.405706
A0A8I5Y5W3	General vesicular transport factor p115 OS=Rattus norvegicus OX=10116 GN=Uso1 PE=1 SV=1	Uso1	100.343	4.6	4	4							273.974	231.629	1231.45		2044.46	1010.75	1441.65		184.386							0.298805	0.252622	1.34306		2.22975	1.10235	1.57231		0.201097					0.494756	0.4061
A0A8I5ZMT7	Calcium-regulated heat stable protein 1 OS=Rattus norvegicus OX=10116 GN=Carhsp1 PE=1 SV=1	Carhsp1	18.0095	9.6	1	1		9.83837				360.846	121.218	699.813	191.345	209.491	209.098	117.729	592.977		37.0256		0.0385912				1.41543	0.475479	2.74503	0.750555	0.821732	0.820191	0.461794	2.32597		0.145234	24.3137		32.1743		1.3233	0.406709
A0A8I6ALV8	Tubulin alpha chain OS=Rattus norvegicus OX=10116 GN=Tuba1b PE=3 SV=1	Tuba1b	50.0044	16.9	8	1	685.917	318.208	437.66	226.497	478.911	6555.55	2595.23	9136.42	14193.2	5016.73	43482	12794.5	28479.5	1065.26	14208.8	0.0736623	0.0341731	0.0470013	0.0243241	0.0514314	0.704017	0.278708	0.981183	1.52424	0.53876	4.66965	1.37404	3.05849	0.114401	1.52592	46.5865	0.000985235	17.4633	3.95031e-05	0.374858	0.408239
A0A8I5Y7N4	Heterogeneous nuclear ribonucleoproteins A2/B1 OS=Rattus norvegicus OX=10116 GN=Hnrnpa2b1 PE=1 SV=1	Hnrnpa2b1	36.006	31.1	9	2	184.641	313.827				1464.65	990.723	1148.37	3373.79	875.262	5040.82	3086.55	5354.96	264.73	3104.53	0.0879145	0.149425				0.697373	0.471719	0.546779	1.60639	0.416744	2.40012	1.46962	2.54969	0.126048	1.47818	13.5227	0.0606712	6.30153	0.00940685	0.465997	0.409816
A0A8I6AJ47	Programmed cell death protein 10 OS=Rattus norvegicus OX=10116 GN=Pdcd10 PE=1 SV=1	Pdcd10	24.6245	4.7	1	1						921.547		1887.65	888.144	636.531	2321.79	607.529	1648.24		1550.6						0.70468		1.44343	0.679137	0.486737	1.7754	0.464559	1.26036		1.1857					0.707207	0.410403
A0A8I6G6M3	Adenylyl cyclase-associated protein OS=Rattus norvegicus OX=10116 GN=Cap1 PE=1 SV=1	Cap1	51.1774	30.3	14	13	121.791	72.8736	251.472		1065.7	2649.5	802.416	5964.74	7165.95	2106.36	19180	7279.32	7653.77	599.15	6208.51	0.0278966	0.0166918	0.0576001		0.244102	0.606872	0.183795	1.36623	1.64137	0.482466	4.39321	1.66734	1.75311	0.137236	1.42207	21.6535	0.00661304	9.88937	0.00697546	0.456711	0.410564
A0A0G2JYE0	Ataxin 2-like OS=Rattus norvegicus OX=10116 GN=Atxn2l PE=1 SV=1	Atxn2l	113.577	0.9	1	1								1147.47	650.489	363.595	1359.12	560.177	1071.8		781.435								1.35358	0.767334	0.428906	1.60325	0.660799	1.26432		0.921802					0.763962	0.410675
G3V6A9	Microfibril-associated protein 4 OS=Rattus norvegicus OX=10116 GN=Mfap4 PE=1 SV=3	Mfap4	28.9424	9.7	2	1	1502.87	1211.19	444.574	556.602	762.525	2829.52	4140.68	3771.26	6529.81	9860.24	3506.53	4845.78	4713.15	3021.59	4189.76	0.434472	0.350149	0.128524	0.160911	0.220442	0.817999	1.19705	1.09025	1.88774	2.85054	1.01372	1.40089	1.36255	0.873525	1.21124	4.52834	0.000188729	6.05917	0.000464775	1.33806	0.410959
A0A8I6A6Z2	Macrophage-capping protein OS=Rattus norvegicus OX=10116 GN=Capg PE=1 SV=1	Capg	39.3695	15.3	5	5	29.8898	188.549				1392.52	936.391	2771.52	3106.66	1301.3	7873.68	1624.92	5912.04	627.058	2801.09	0.0125563	0.0792068				0.584978	0.393364	1.16428	1.30506	0.546659	3.30762	0.682604	2.48356	0.263418	1.1767	34.4971	0.0109246	17.4115	0.00402309	0.504725	0.41256
A0A0G2JZC6	Rho guanine nucleotide exchange factor 11 OS=Rattus norvegicus OX=10116 GN=Arhgef11 PE=1 SV=2	Arhgef11	165.432	0.5	1	1		4644.72				7704.6	4186.21	9809.63	8198.42	6261.24	6877.67	24981.6	9837.77		4722.99		0.532499				0.883303	0.479934	1.12464	0.939918	0.717827	0.788499	2.86405	1.12786		0.541473	2.49854		1.55704		0.623181	0.414682
A0A0G2JSU6	Cystatin-related protein 1 OS=Rattus norvegicus OX=10116 GN=Andpro PE=4 SV=1	Andpro	21.0744	13.6	5	3	556.025	3959.02				422.884	651.325		1004.59	6537.46	310.504	94.8458	577.466	1068.8	2999.16	0.33639	2.39517				0.255841	0.394046		0.607766	3.95511	0.187852	0.0573809	0.349362	0.646617	1.81447	0.447463	0.415883	0.954172	0.83165	2.13241	0.416046
A0A8I5ZJB6	Tubulin-specific chaperone D OS=Rattus norvegicus OX=10116 GN=Tbcd PE=1 SV=1	Tbcd	134.527	1.2	1	1								101.469	24.4045		422.444	27.1868	110.894		152.729								0.72553	0.174499		3.0206	0.194394	0.792921		1.09206					0.352955	0.416791
A0A8L2QLP3	Chymotrypsin-like elastase family member 1 OS=Rattus norvegicus OX=10116 GN=Cela1 PE=4 SV=1	Cela1	57.503	3.9	2	1						897.896	675.501	2131.99	1070.75	1334.62	2878.38	3018.18	1378.08	448.753	1882.29						0.57131	0.429805	1.35653	0.681294	0.849189	1.83144	1.9204	0.876841	0.28553	1.19766					0.636161	0.417547
A0A0G2JZY6	Spectrin beta chain OS=Rattus norvegicus OX=10116 GN=Sptbn1 PE=1 SV=2	Sptbn1	250.778	9.6	18	18						279.578	191.136	488.328	604.05	398.826	1073.25	464.187	751.656	163.824	511.287						0.567541	0.388005	0.991302	1.22622	0.809613	2.1787	0.942295	1.52586	0.332562	1.03791					0.661869	0.418151
A0A8I5ZQ55	Hemicentin 2 OS=Rattus norvegicus OX=10116 GN=Hmcn2 PE=4 SV=1	Hmcn2	537.437	0.7	4	4				6.65492	20.7174	331.93	358.934	233.448	404.943	323.123	18.6474	522.477	222.522		478.026				0.0250577	0.0780071	1.24981	1.35149	0.878998	1.52473	1.21665	0.070213	1.96728	0.837859		1.79991	22.6811	0.0888676	24.1467	0.100526	1.06461	0.418316
A0A096MIY6	Elongin-C OS=Rattus norvegicus OX=10116 GN=LOC103694416 PE=3 SV=1	LOC103694416	12.5892	17	2	1						375.996	555.526	175.457	494.002	535.4	401.377	1149.26	96.8409	32.8686	401.118						0.89144	1.31708	0.415987	1.17122	1.26937	0.951615	2.72476	0.229598	0.0779273	0.951002					1.02638	0.419346
A0A0H2UI39	Apolipoprotein C-III OS=Rattus norvegicus OX=10116 GN=Apoc3 PE=1 SV=1	Apoc3	14.7847	14.1	1	1	39800.6	35541	26646.2	26454.6	34182.7	12198	36498.3	27719.3	34425.1	20378.5	11289.1	11394.5	45001.2	14345.7	25171.1	1.48863	1.32931	0.996625	0.989461	1.27851	0.456233	1.36512	1.03676	1.28757	0.762202	0.422235	0.426181	1.68314	0.536562	0.941455	0.659195	0.0807041	0.806883	0.242334	1.22404	0.420235
A0A8I5Y1I4	Adenylosuccinate lyase OS=Rattus norvegicus OX=10116 GN=Adsl PE=1 SV=1	Adsl	48.2919	11.8	4	0						354.986	287.519	353.763	310.773	391.217	570.169	488.567	460.427	207.234	361.796						0.937516	0.759337	0.934288	0.820749	1.0332	1.50581	1.2903	1.21598	0.547305	0.955501					0.813267	0.421785
A0A8L2R849	Proteasome subunit beta OS=Rattus norvegicus OX=10116 GN=Psmb7 PE=1 SV=1	Psmb7	34.472	9.8	4	4	226.359	1146.32		320.712	539.014	2137.83	3653.49	2298.58	3027.38	3221.61	2050.5	3035.72	2232.3	1672.8	3635.23	0.108536	0.549644		0.153777	0.25845	1.02506	1.7518	1.10214	1.45159	1.54472	0.983189	1.45559	1.07036	0.802088	1.74305	4.52483	0.00199807	5.13847	0.000933321	1.13561	0.422913
F1LR92	Serine protease inhibitor A3M OS=Rattus norvegicus OX=10116 GN=Serpina3m PE=1 SV=3	Serpina3m	46.8409	32.7	13	0	55906.1	16591.4	43560.3	60654.3	26519.5	64552.6	104340	132520	81466	79144.6	32.2946	142502	86082.2	85572.1	163685	0.733593	0.217711	0.571593	0.795898	0.347986	0.847051	1.36914	1.73892	1.06899	1.03853	0.000423766	1.8699	1.12956	1.12287	2.14785	2.35138	0.774162	2.27338	0.0113377	0.966832	0.422925
A0A8I6AVL2	Acyl-CoA dehydrogenase family, member 10 OS=Rattus norvegicus OX=10116 GN=Acad10 PE=1 SV=1	Acad10	165.451	1.7	2	2						1088.37		512.428	233.998	637	603.658	66.6389	891.921	407.751	258.964						2.08378		0.981093	0.448013	1.2196	1.15576	0.127587	1.70767	0.780679	0.495813					1.3862	0.423309
D3ZY46	Engulfment and cell motility 1 OS=Rattus norvegicus OX=10116 GN=Elmo1 PE=1 SV=2	Elmo1	85.6386	7.2	5	1						422.111	111.997	757.527	637.518	326.325	1544.09	1333.68	1487.58	59.25	803.7						0.564035	0.149653	1.01223	0.851867	0.436044	2.06325	1.7821	1.98773	0.0791713	1.07392					0.431398	0.424422
A0A0G2KAT3	Replication protein A subunit OS=Rattus norvegicus OX=10116 GN=Rpa1 PE=1 SV=2	Rpa1	66.5494	1.2	1	1		668.689	113.424			194.318		4263.47	478.479	1676.48	318.42		415.053				0.658132	0.111634			0.191251		4.19616	0.470925	1.65001	0.313393		0.4085			0.937809	0.807168	4.22748	0.362467	4.50783	0.424449
A0A8I5ZN14	ATP-binding cassette sub-family D member 3 OS=Rattus norvegicus OX=10116 GN=Abcd3 PE=1 SV=1	Abcd3	75.2825	1.7	1	1		539.714				709.634		60.9072			659.688	1341.07					0.815028				1.07163		0.0919766			0.996202	2.02517				1.85354		0.713842		0.385124	0.424879
A0A8I6ASE1	Copper transport protein ATOX1 OS=Rattus norvegicus OX=10116 GN=Atox1 PE=1 SV=1	Atox1	7.27441	11.8	1	1	575.728	369.847			183.051	2630.57	1803.11	2276.28	4530.89	2100.58	5503.55	3465.1	5618.51	1069.61	3760.58	0.220863	0.141882			0.0702226	1.00915	0.691717	0.873235	1.73815	0.805831	2.11129	1.3293	2.15539	0.410327	1.44264	10.3226	0.00279865	7.09256	0.000792113	0.687088	0.425562
A0A8L2QPP4	F-actin-capping protein subunit alpha OS=Rattus norvegicus OX=10116 GN=Capza1 PE=1 SV=1	Capza1	33.0072	31.8	6	1	62.8657	11.7733	25.0067		37.9178	1617.86	762.272	2795.8	3565.17	1198.06	8228.66	4628.44	7133.95	262.833	3717.69	0.0258491	0.00484094	0.0102823		0.0155911	0.665233	0.313432	1.14958	1.46593	0.492618	3.38347	1.90312	2.93334	0.108072	1.52864	139.407	0.000552066	57.8012	3.73281e-05	0.414623	0.425568
A0A0G2K8H6	Pro-cathepsin H OS=Rattus norvegicus OX=10116 GN=Ctsh PE=1 SV=2	Ctsh	44.5812	2.1	1	1						1275.89		1085.95	837.977		2966.54		829.543		1330.93						0.919359		0.782496	0.603814		2.13758		0.597737		0.959019					0.62411	0.427178
A0A0G2JY43	Aldehyde dehydrogenase OS=Rattus norvegicus OX=10116 GN=Aldh3a2 PE=1 SV=2	Aldh3a2	53.9375	4.3	2	2	342.788	614.877				836.639	2103.24	587.25	731.504	2358.79	1818.4	598.712	875.089	288.442	1117.84	0.335148	0.601172				0.817991	2.05636	0.574161	0.715199	2.30621	1.77787	0.585367	0.855583	0.282013	1.09292	1.96247	0.361862	2.76398	0.135497	1.40842	0.428232
A0A8I5XWA5	Basigin OS=Rattus norvegicus OX=10116 GN=Bsg PE=1 SV=1	Bsg	28.6514	3.8	1	1						747.44	792.573	1494.1	1543.31	1063.8	506.056	339.095	1331.58	497.071	2449.45						0.694359	0.736286	1.38799	1.4337	0.988248	0.470117	0.315013	1.23701	0.46177	2.2755					1.1011	0.428512
A0A8I5ZTY9	Integrin beta OS=Rattus norvegicus OX=10116 GN=Itgb2 PE=1 SV=1	Itgb2	84.1458	6.6	4	2			2.58374	19.9457		835.727	477.569	1874.98	2127.01	1083.91	1243.33	1747.87	2165.78	703.663	2212.61			0.00213901	0.0165125		0.691875	0.395366	1.55225	1.7609	0.897339	1.02932	1.44701	1.79299	0.582543	1.83176	143.337	0.108226	113.615	0.000843023	0.792643	0.428624
Q5U2V4	Phospholipase B-like 1 OS=Rattus norvegicus OX=10116 GN=Plbd1 PE=2 SV=1	Plbd1	63.0274	5.6	3	3								893.073	636.399		3470.29	461.53	2927.63		522.725								0.601285	0.428472		2.33646	0.310737	1.97111		0.351938					0.414369	0.428852
P05370	Glucose-6-phosphate 1-dehydrogenase OS=Rattus norvegicus OX=10116 GN=G6pdx PE=1 SV=3	G6pdx	59.3757	19.8	11	11				0.628765		403.108	106.635	1707.65	1736.11	481.625	2673.22	1590.28	2698.71	107.558	1345.5				0.000538199		0.345045	0.0912756	1.46168	1.48604	0.412253	2.28818	1.36122	2.31	0.0920655	1.1517	2676.76		1410.74		0.527033	0.429723
P70583	Deoxyuridine 5'-triphosphate nucleotidohydrolase OS=Rattus norvegicus OX=10116 GN=Dut PE=2 SV=3	Dut	22.003	3.9	1	1						223.715		40.5614			1365.12	1515.39	39.7393								0.351253		0.0636852			2.14337	2.3793	0.0623945							0.135747	0.430489
Q6P6G4	Phosphoglycerate mutase OS=Rattus norvegicus OX=10116 GN=Bpgm PE=1 SV=1	Bpgm	30.0763	4.3	1	1	2602.47	3323.59				28713.7	24331.7	34039.7	25368.3	30022.4	70326.9	24156.6	14027.1	7287.51	21888.5	0.109161	0.139408				1.2044	1.0206	1.4278	1.06407	1.25929	2.94987	1.01325	0.588368	0.305675	0.918113	9.29362	0.0262481	9.61689	7.64555e-06	1.03478	0.431066
F1LYF1	Ig-like domain-containing protein OS=Rattus norvegicus OX=10116 GN=ENSRNOG00000070247 PE=1 SV=4	ENSRNOG00000070247	15.3818	16.4	2	1	3315.44	3125.09	8664.54	2428.15	2201.72	14154.8	4368.74	11732.7	4154.53	10171.4	7873.42	5813.3	11045.3	4842.78	3127.59	0.512594	0.483164	1.33961	0.375412	0.340403	2.18845	0.675442	1.81398	0.642323	1.57257	1.21729	0.898783	1.70769	0.748734	0.483551	1.65708	0.125877	2.25905	0.046866	1.36327	0.431296
A0A0G2JTG1	10 kDa heat shock protein, mitochondrial OS=Rattus norvegicus OX=10116 GN=Hspe1 PE=1 SV=2	Hspe1	10.4001	38.1	4	2	3.39489	80.698		177.809	158.529	498.344	468.52	624.584	1308.06	632.88	3015.73	1469.6	937.888	283.943	625.837	0.00462077	0.109838		0.242016	0.215774	0.678294	0.637701	0.85012	1.78039	0.861412	4.10471	2.00027	1.27656	0.386474	0.851825	12.0505	0.017614	6.72145	0.0202772	0.557774	0.431537
A0A8I6G4D8	Keratin, type II cytoskeletal 8 OS=Rattus norvegicus OX=10116 GN=Krt8 PE=1 SV=1	Krt8	51.0153	13.3	6	5	847.544	184.993	370.999	218.932	242.117	1014.42	731.378	677.503	420.184	439.366	1906.3	389.517	1502.38	757.945	470.289	1.24959	0.272747	0.546989	0.322785	0.356968	1.49562	1.07832	0.998888	0.619504	0.647787	2.81059	0.574291	2.21506	1.11749	0.693378	2.69574	0.0471099	1.76063	0.0655327	0.653116	0.433756
A0A8I6A0U0	Prolow-density lipoprotein receptor-related protein 1 OS=Rattus norvegicus OX=10116 GN=Lrp1 PE=1 SV=1	Lrp1	506.652	7.2	34	33	113.561	119.885	187.522	141.511	147.12	649.908	619.026	735.995	2226.47	1003.73	2357.75	1305.17	1431.12	465.112	1395.07	0.132059	0.139413	0.218066	0.164562	0.171083	0.755769	0.719856	0.855878	2.58913	1.16722	2.74179	1.51777	1.66423	0.540872	1.62231	9.80021	5.32397e-05	7.37758	7.07517e-05	0.752799	0.434356
P21670	Proteasome subunit alpha type-4 OS=Rattus norvegicus OX=10116 GN=Psma4 PE=1 SV=1	Psma4	29.4978	23.8	6	6	3237.44	3407.81	2425.7	3063.13	3295.41	15639.1	9909.57	17769.6	15350.3	11045.7	31011.3	19722.6	23034.2	6736.16	15675.2	0.267817	0.281912	0.200666	0.253398	0.272614	1.29375	0.819771	1.47	1.26985	0.913756	2.56542	1.63156	1.90551	0.55725	1.29674	6.23349	0.000191859	4.51825	2.55692e-06	0.724835	0.434655
A0A0A0MY48	dynamin GTPase OS=Rattus norvegicus OX=10116 GN=Dnm2 PE=1 SV=2	Dnm2	97.2543	5.2	5	2			235.191	8033.19	9774.46	1938.48	1182.44	2801.5	3456.65	1504.87	6047.14	4048.92	5842.2	466.422	4213.73			0.0617109	2.1078	2.56469	0.508631	0.310256	0.735076	0.906978	0.394858	1.58669	1.06238	1.53292	0.122383	1.10563	0.685648	0.891181	0.361936	0.779365	0.527874	0.434854
A0A8I6AQI7	Serpin family F member 2 OS=Rattus norvegicus OX=10116 GN=Serpinf2 PE=1 SV=1	Serpinf2	63.2176	19.4	13	13	19764.4	20274.7	16719.7	12562.4	19652.6	49273.3	48730.8	54388.7	52561	66528.4	48274.6	61349.9	39537.1	32344	66374.9	0.487338	0.499922	0.412264	0.309755	0.484583	1.21495	1.20157	1.34108	1.29602	1.64042	1.19033	1.51273	0.974883	0.797519	1.63663	2.78599	0.000251786	3.05126	5.5022e-06	1.09521	0.434908
A0A8I6A252	Mitogen-activated protein kinase OS=Rattus norvegicus OX=10116 GN=Mapk1 PE=1 SV=1	Mapk1	42.5339	10.8	3	3						707.465	282.676	1017.46	938.282	750.98	1799.03	1706	1374.65	186.377	1325.62						0.701257	0.280196	1.00853	0.930048	0.74439	1.78324	1.69103	1.36258	0.184741	1.31399					0.578387	0.435899
A0A8I5ZXG9	Glyceraldehyde-3-phosphate dehydrogenase OS=Rattus norvegicus OX=10116 GN=Gapdh PE=1 SV=1	Gapdh	34.4334	18.6	5	0	1481.55	1124.06	405.03	48.2655	543.394	12441.8	9902.46	24750.1	33123.3	11410.7	115518	39946.4	78221.7	2570.38	22743.4	0.0627366	0.0475988	0.0171511	0.00204382	0.0230102	0.526849	0.419323	1.04805	1.40262	0.483187	4.89165	1.69154	3.31232	0.108844	0.963075	71.8985	0.00166203	25.4361	0.000542359	0.353777	0.435902
Q91ZN1	Coronin-1A OS=Rattus norvegicus OX=10116 GN=Coro1a PE=1 SV=3	Coro1a	51.0653	13.9	7	1	426.066	257.996	144.728	8.02413	363.264	13776.5	4184.33	20419	23397.9	9963.64	50195.1	30623.6	39863.9	2334.13	25426.1	0.0288683	0.0174807	0.00980611	0.000543679	0.0246131	0.933432	0.283511	1.3835	1.58534	0.675091	3.40099	2.07492	2.701	0.15815	1.72276	123.694	0.000599121	59.7806	0.000468488	0.483293	0.439195
A0A8I6A988	Myosin light chain, phosphorylatable, fast skeletal muscle OS=Rattus norvegicus OX=10116 GN=Myl11 PE=1 SV=1	Myl11	18.8383	20.8	3	3						572.546	1358.53	610.587		562.748	3162.26	6810.54	187.644								0.302139	0.716909	0.322213		0.296968	1.66876	3.59399	0.0990217							0.229154	0.439598
Q4FZV0	Beta-mannosidase OS=Rattus norvegicus OX=10116 GN=Manba PE=2 SV=1	Manba	101.221	1.1	1	1								333.192	347.646		481.484	61.1355	281.983		168.445								1.19432	1.24613		1.72587	0.219139	1.01076		0.603787					1.37121	0.439709
Q6P7Q4	Lactoylglutathione lyase OS=Rattus norvegicus OX=10116 GN=Glo1 PE=1 SV=3	Glo1	20.8196	18.5	5	5	142.958	146.72			23.1103	1533.93	1319.65	1799.68	2696.98	1062.75	3372.17	2624.63	5409.73	465.919	2867.98	0.079197	0.0812812			0.0128028	0.849777	0.731073	0.997004	1.49409	0.588749	1.86814	1.45402	2.99693	0.258114	1.58882	28.2755	0.00323716	16.138	0.000878844	0.570743	0.440227
A0A8I6ANI2	Stress-induced-phosphoprotein 1 OS=Rattus norvegicus OX=10116 GN=Stip1 PE=1 SV=1	Stip1	61.1935	14.9	8	1	303.457		10.3527		25.0429	656.541	478.422	834.004	1388.56	422.074	1831.2	789.3	2135.69	201.05	1810.74	0.362372		0.0123627		0.0299049	0.784006	0.571306	0.995923	1.65815	0.504018	2.18673	0.94254	2.55033	0.240083	2.16228	11.984	0.0153054	6.69248	0.012702	0.558453	0.441038
D3ZDR7	Thymocyte selection-associated family member 2 OS=Rattus norvegicus OX=10116 GN=Themis2 PE=1 SV=1	Themis2	73.3696	2.4	1	1								24.328	292.042		1151.05	25.1832	533.398		509.107								0.0575786	0.691193		2.72427	0.0596027	1.26242		1.20494					0.28518	0.441088
A0A8I6ARL2	Sulfhydryl oxidase OS=Rattus norvegicus OX=10116 GN=Qsox2 PE=1 SV=1	Qsox2	73.0358	1.2	1	1						349.484	255.57		66.359	206.896		357.348	62.2143	140.773	64.4373						1.86009	1.36024		0.35319	1.10118		1.90195	0.33113	0.749249	0.342961					1.40581	0.441886
A0A8I6A7X7	C-type lectin domain family 11 member A OS=Rattus norvegicus OX=10116 GN=Clec11a PE=1 SV=1	Clec11a	33.7777	29	8	8	3516.42	3173.92	1489.3	2257.64	2963.43	12654.8	8432.99	10422.4	13816	14199.1	7486.56	17050.1	12166.2	5449.89	10595	0.419708	0.378829	0.177758	0.269465	0.353706	1.51043	1.00653	1.24398	1.64904	1.69476	0.893571	2.03504	1.45211	0.650481	1.26459	3.93619	0.000689481	4.44195	3.38192e-05	1.12849	0.442275
A0A8I6AS83	Transferrin receptor protein 1 OS=Rattus norvegicus OX=10116 GN=Tfrc PE=1 SV=1	Tfrc	85.7053	18.9	16	16	1621.33	1440.19	397.275	1011.26	1078.47	4688.03	4156.52	4608.93	5221.34	4772.09	4272.07	6623.88	2202.85	2562.53	5577.72	0.484129	0.43004	0.118626	0.301963	0.322032	1.39984	1.24113	1.37622	1.55909	1.42494	1.27564	1.97789	0.65777	0.76517	1.66551	3.82787	0.00324521	4.22578	0.000271532	1.10395	0.442358
A0A8L2QA00	Actin-related protein 2/3 complex subunit 5 OS=Rattus norvegicus OX=10116 GN=Arpc5l PE=1 SV=1	Arpc5l	17.1395	13.1	2	2	12.3434					101.844	84.0779	184.506	121.393	185.715	338.494	405.2	700.882	14.8476	441.879	0.0523998					0.432343	0.356925	0.783259	0.515332	0.788391	1.43697	1.72014	2.97536	0.0630304	1.87585	30.8068		10.9781		0.356353	0.443082
P62138	Serine/threonine-protein phosphatase PP1-alpha catalytic subunit OS=Rattus norvegicus OX=10116 GN=Ppp1ca PE=1 SV=1	Ppp1ca	37.5121	23.3	7	2	47.0696	7.48675				656.891	441.042	904.016	1449.92	461.837	2585.71	1184.06	2352.63	155.945	1471.46	0.0482021	0.00766688				0.672695	0.451653	0.925767	1.4848	0.472949	2.64792	1.21255	2.40923	0.159697	1.50686	56.8206	0.00894877	28.6947	0.141368	0.505006	0.443658
P15865	Histone H1.4 OS=Rattus norvegicus OX=10116 GN=H1-4 PE=1 SV=3	H1-4	21.9873	21.9	4	1						5734.45	1967.09	22987.7	32378.7	2873.84	51225.8	24728	42801.4	714.845	30689.6						0.265359	0.0910262	1.06375	1.49831	0.132986	2.37045	1.14428	1.98062	0.0330792	1.42015					0.439144	0.444261
M0RCN6	Similar to immunoglobulin kappa-chain VK-1 OS=Rattus norvegicus OX=10116 GN=RGD1563231 PE=4 SV=2	RGD1563231	12.2268	9.8	1	1	16649.6	20015.6	17338.1	13105.5	14948.1	94719.4	80576.1	52408.7	73839.3	129166	101712	66561.2	146748	21574.8	40255.3	0.280732	0.337486	0.29234	0.220974	0.252043	1.59708	1.35861	0.883672	1.24502	2.1779	1.71499	1.1223	2.47434	0.363776	0.678751	4.59256	0.0158091	5.24892	9.25589e-06	1.14292	0.444377
A0A8I6AUS8	Dihydropyrimidinase-like 3, isoform CRA_b OS=Rattus norvegicus OX=10116 GN=Dpysl3 PE=1 SV=1	Dpysl3	61.7811	9.5	4	3						429.073	1379.79	1695.71	655.502	1073.56	2202.73	935.849	1022.35								0.36538	1.17497	1.444	0.558197	0.914198	1.87574	0.796928	0.870591							0.754683	0.444728
A0A8I6ACJ3	Ig-like domain-containing protein OS=Rattus norvegicus OX=10116 GN=ENSRNOG00000062853 PE=1 SV=1	ENSRNOG00000062853	12.5253	7	1	1		485.339	19164.2	2680.09	1781.09	48800	89251.9	32624.9	39201.9	16949.7	46992.9	62267.7	11426.3	26294.6	21352.5		0.016206	0.639915	0.0894912	0.0594724	1.62949	2.98022	1.08938	1.309	0.56597	1.56914	2.07919	0.381538	0.878006	0.712984	5.58536	0.0149813	7.52622	0.00760884	1.34749	0.445868
A0A1K0H3R5	Globin a4 OS=Rattus norvegicus OX=10116 GN=Hbb-b1 PE=1 SV=1	Hbb-b1	15.9654	36.1	4	1	4218.13	5341.44	1325.4	451.141	781.64	25856.3	17153.8	33649.7	21943	29211.4	33588.3	23993.5	22918.2	10823.1	19899.7	0.251924	0.319013	0.0791581	0.026944	0.0466828	1.54425	1.02449	2.0097	1.31053	1.74463	2.00603	1.43299	1.36877	0.646403	1.18849	9.1785	0.00102501	10.5477	0.00356822	1.14917	0.446364
D3ZC54	Ig-like domain-containing protein OS=Rattus norvegicus OX=10116 GN=AABR07065823.2 PE=1 SV=3	AABR07065823.2	13.4874	32.5	4	4	10646.4	11355.1	21395.1	10099.3	18329.5	81555.4	36915.9	40662.1	50462.2	40326.6	31113.8	28818.4	142636	14415.3	26756.2	0.282405	0.301203	0.567522	0.267891	0.486203	2.16332	0.979223	1.07859	1.33855	1.06969	0.825319	0.764431	3.78354	0.382378	0.709728	3.39351	0.0535557	3.47958	0.000343907	1.02536	0.447859
A0A0G2JYR5	Rho GTPase-activating protein 1 OS=Rattus norvegicus OX=10116 GN=Arhgap1 PE=1 SV=1	Arhgap1	58.4878	5.7	3	1						417.151	362.063	1180.43	918.679	836.166	1718.9	1248.04	1774.67	261.867	747.401						0.440714	0.382514	1.2471	0.970569	0.883396	1.81599	1.31853	1.87491	0.276658	0.789618					0.6459	0.448058
A0A8I6G8P8	Ig-like domain-containing protein OS=Rattus norvegicus OX=10116 GN=ENSRNOG00000063277 PE=4 SV=1	ENSRNOG00000063277	13.4274	24	3	1	2035.29	2589.41	864.247	441.097	1078.14	5856.78	2404.63	4386.25	6643.54	4947.86	3339.82	2900.18	5641.45	4397.88	3652.84	0.596515	0.758923	0.253299	0.12928	0.315988	1.71654	0.704766	1.28555	1.94713	1.45015	0.978857	0.850003	1.65343	1.28896	1.0706	2.84413	0.00721934	3.45868	0.00531887	1.21608	0.449114
Q68FY4	Vitamin D-binding protein OS=Rattus norvegicus OX=10116 GN=Gc PE=1 SV=1	Gc	53.5184	44.3	23	0	6812.57	7301.08	5391.1	5945.93	8985.59	15868.7	16095.2	23807	19634.3	16277.5	17558.2	17370.4	19399.3	11734.2	17535.1	0.487271	0.522211	0.385599	0.425284	0.642696	1.13501	1.15121	1.7028	1.40435	1.16425	1.25585	1.24242	1.38754	0.839291	1.25421	2.42759	9.53099e-05	2.66239	3.2922e-05	1.09672	0.449418
M0R8B6	Tubulin beta chain OS=Rattus norvegicus OX=10116 GN=Tubb1 PE=1 SV=1	Tubb1	50.4161	4.2	2	2							109.458	529.857	433.703	289.75	203.649	50.1162	503.93		209.495							0.375828	1.81928	1.48914	0.994868	0.699236	0.172076	1.73026		0.71931					1.409	0.450394
F1LUS1	Ig-like domain-containing protein OS=Rattus norvegicus OX=10116 GN=LOC100360848 PE=4 SV=3	LOC100360848	12.9366	29.4	2	2			697.038			2871.53	3201.17	1802.79	2436.83	431.348	1236.91	210.383	6885.14	452.832				0.344625			1.41972	1.5827	0.891323	1.2048	0.213264	0.611547	0.104016	3.40411	0.223886		3.15093		3.08266		0.978334	0.450873
G3V7V4	Ectonucleotide pyrophosphatase/phosphodiesterase 1, isoform CRA_a OS=Rattus norvegicus OX=10116 GN=Enpp1 PE=1 SV=4	Enpp1	102.87	2.8	3	3	492.386	538.784	227.271	257.663	502.407	1313.03	743.812	1481.21	769.358	995.159	1025.28	1294	850.961	871.764	482.13	0.623524	0.68228	0.287801	0.326288	0.636215	1.66274	0.941913	1.87571	0.974263	1.2602	1.29834	1.63864	1.0776	1.10394	0.610537	2.24132	0.0103411	2.62697	0.00263412	1.17206	0.451071
A0A0G2K3G0	Histidine-rich glycoprotein OS=Rattus norvegicus OX=10116 GN=Hrg PE=1 SV=1	Hrg	60.3694	36.4	17	8	90503	47000.3	63153.8	64434.5	74402.7	193743	181652	296706	314144	269217	172586	267722	192612	106050	366382	0.502737	0.261083	0.350815	0.357929	0.413301	1.07623	1.00907	1.64818	1.74504	1.49548	0.9587	1.48718	1.06994	0.589099	2.03522	3.25587	0.00143929	3.69804	3.07039e-05	1.1358	0.452487
A0A8I5XVK6	Papilin, proteoglycan-like sulfated glycoprotein OS=Rattus norvegicus OX=10116 GN=Papln PE=1 SV=1	Papln	140.925	1.3	1	1	661.243						297.684	1296.95	766.286	785.673	41.5462	487.103	412.81	758.25	1400.6	0.957194						0.430917	1.87742	1.10925	1.13732	0.060141	0.705114	0.59757	1.09762	2.02746	0.937722		1.18965		1.26866	0.452504
A0A0G2JSZ5	Protein disulfide-isomerase A6 OS=Rattus norvegicus OX=10116 GN=Pdia6 PE=1 SV=2	Pdia6	46.2573	15.1	5	5	831.078					2146.97	2045.74	2836.88	12078.2	7531.81	6601.84	3333.28	44911.1		2582.61	0.0978897					0.252883	0.24096	0.334145	1.42265	0.887144	0.777607	0.392615	5.28991		0.304196	17.2754		6.41085		0.371097	0.452919
P84076	Neuron-specific calcium-binding protein hippocalcin OS=Rattus norvegicus OX=10116 GN=Hpca PE=1 SV=2	Hpca	22.4274	4.1	1	1									360.611	419.309	82.3814	449.713	290.012											1.12548	1.30868	0.257116	1.40358	0.905141							1.42303	0.453189
P30835	ATP-dependent 6-phosphofructokinase, liver type OS=Rattus norvegicus OX=10116 GN=Pfkl PE=1 SV=3	Pfkl	85.3388	18.8	13	11	59.1081		28.2179	11.6471		940.532	748.97	1047.18	1242.96	1032.02	2158.08	1811.78	1566.83	448.883	1075.89	0.0631284		0.0301372	0.0124393		1.0045	0.799912	1.11841	1.3275	1.10222	2.30487	1.93501	1.6734	0.479414	1.14906	42.8084	0.000275109	30.3819	5.76481e-05	0.70972	0.456116
A0A8L2Q359	2-iminobutanoate/2-iminopropanoate deaminase OS=Rattus norvegicus OX=10116 GN=Rida PE=1 SV=1	Rida	20.2332	16.5	3	3		601.922				4625.75	717.891	1244.62	14753.2	5894.53	7380.47	971.655	28843.3		8440.85		0.0819229				0.629575	0.0977065	0.169395	2.00794	0.802259	1.0045	0.132244	3.92564		1.14882	18.9544		9.04968		0.477445	0.456205
A0A8I6AHF8	Phosphoglucomutase-like protein 5 OS=Rattus norvegicus OX=10116 GN=Pgm5 PE=1 SV=1	Pgm5	62.2672	1.8	1	1							494.004	540.061			847.45		413.633		901.633							0.772659	0.844695			1.32547		0.646952		1.41022					0.717199	0.456535
A0A8I6ASC6	Immunoglobulin superfamily, DCC subclass, member 4 OS=Rattus norvegicus OX=10116 GN=Igdcc4 PE=4 SV=1	Igdcc4	134.702	2.2	2	2	99.0614					577.086	105.6	161.838	38.5516	330.106	35.6492	54.5703	77.9948	206.021	344.711	0.536472					3.12524	0.571884	0.876439	0.208778	1.7877	0.19306	0.295528	0.422385	1.11572	1.8668	1.45152		2.44935		1.68744	0.457335
A0A8L2Q083	Resistin-like gamma OS=Rattus norvegicus OX=10116 GN=Retnlg PE=3 SV=1	Retnlg	12.5978	22.2	2	2	327.585		375.313	399.413		3294.19	703.27	2740.63	5034	5128.22	2260.13	828.907	3379.94	1468.73	3089.13	0.146699		0.168073	0.178866		1.47521	0.314939	1.22731	2.25433	2.29652	1.01214	0.371202	1.51361	0.657727	1.38338	6.00203	0.0029835	9.19903	0.00595413	1.53265	0.458185
A0A0G2K4L8	Integrin alpha M OS=Rattus norvegicus OX=10116 GN=Itgam PE=1 SV=2	Itgam	127.192	2.5	2	2		220.325		10.8767	16.772	260.349	193.748	1325.84	891.286	1042.07	299.721	413.204	606.885	309.846	530.74		0.467884		0.023098	0.0356172	0.552879	0.411445	2.81556	1.89274	2.21294	0.63649	0.877484	1.28879	0.657992	1.12708	5.22731	0.0126763	8.9847	0.0169889	1.7188	0.459316
Q62847	Gamma-adducin OS=Rattus norvegicus OX=10116 GN=Add3 PE=1 SV=3	Add3	78.8181	3	2	2						445.67		604.83	1066.2		644.84	841.082	1854.87		616.862						0.513584		0.696998	1.22867		0.743105	0.969252	2.13752		0.710864					0.713116	0.459341
D3ZUV9	CCR4-NOT transcription complex, subunit 3 OS=Rattus norvegicus OX=10116 GN=Cnot3 PE=1 SV=3	Cnot3	82.0089	0.9	1	1								220.797	195.666		520.455	228.264	407.564		151.628								0.76827	0.680823		1.81093	0.79425	1.41813		0.527592					0.636837	0.461108
G3V8D5	6-phosphogluconolactonase OS=Rattus norvegicus OX=10116 GN=Pgls PE=1 SV=1	Pgls	30.8215	15.1	3	1		324.751				1193.8	464.243	2125.7	1731.32	1300.18	3307.33	1412.02	7268.71	306.204	2492.76		0.162916				0.598888	0.232894	1.06639	0.868542	0.652256	1.65917	0.708358	3.64645	0.153611	1.25053	9.10667		4.19721		0.460894	0.462178
A0A0U1RS21	Ras-related C3 botulinum toxin substrate 1 OS=Rattus norvegicus OX=10116 GN=Rac1 PE=1 SV=2	Rac1	23.4363	20.4	4	0	208.491	403.117	13.321	10.8516	96.7777	4206.49	1334.44	7075.9	7737.01	3650.67	17394.7	8872.99	16381.9	730.267	7737.43	0.0412285	0.0797154	0.00263419	0.00214588	0.0191375	0.831822	0.263882	1.39924	1.52997	0.721909	3.43976	1.75461	3.23948	0.144408	1.53006	69.7792	0.00105864	32.768	0.000799942	0.469596	0.462472
D3ZGK7	Carboxylic ester hydrolase OS=Rattus norvegicus OX=10116 GN=Ces1c PE=1 SV=4	Ces1c	64.2194	3.1	1	1		10267.8	10116.3	15653	9840.36		59195.7			64019.7	48062.5	42145.8	103.15	43360.4			0.339133	0.334132	0.517004	0.325017		1.95517			2.1145	1.58745	1.39203	0.00340695	1.43215		2.91367	0.928559	5.3715	0.000531306	1.84355	0.463564
A0A0G2K7Q6	nucleoside-diphosphate kinase OS=Rattus norvegicus OX=10116 GN=Ak1 PE=1 SV=1	Ak1	21.5738	21.4	4	4	920.621	593.869				416.317	2001.46	630.197	710.466	661.143	912.27	2316.11	674.928	1188.45	575.953	0.952221	0.614253				0.430606	2.07016	0.651828	0.734852	0.683836	0.943584	2.39561	0.698094	1.22924	0.595722	1.49693	0.517034	1.16728	0.963098	0.779783	0.464101
A0A8I6AVW1	Ig-like domain-containing protein OS=Rattus norvegicus OX=10116 GN=ENSRNOG00000064582 PE=1 SV=1	ENSRNOG00000064582	15.5057	10.6	1	1	717.416	875.376	334.72	187.777	35.0331	3842.07	5014.95	61.2792	2740.81	3297.91	1206.76	2456.06	1312.99	1022.16	38.7047	0.464969	0.567345	0.216937	0.121701	0.0227055	2.49011	3.25026	0.039716	1.77636	2.13743	0.782121	1.59181	0.850966	0.662481	0.0250851	2.80733	0.342866	6.95571	0.112825	2.47769	0.46411
A0A8L2QDN1	Enoyl-CoA hydratase, mitochondrial OS=Rattus norvegicus OX=10116 GN=Echs1 PE=1 SV=1	Echs1	30.5003	6.9	2	2								70.9072	208.96	377.279	1723.4	362.466	299.02		78.8471								0.159042	0.468689	0.846222	3.86551	0.812997	0.67069		0.176851					0.355638	0.464611
A0A0G2KB26	Matrix remodeling-associated protein 8 OS=Rattus norvegicus OX=10116 GN=Mxra8 PE=4 SV=2	Mxra8	49.6311	3.4	1	1	27.4901					276.676	42.9422	339.154	687.832	604.326	241.476	88.9147	453.436	23.2647	419.116	0.0943607					0.949699	0.147401	1.16416	2.36101	2.07437	0.828874	0.305203	1.55644	0.0798568	1.43863	8.92109		14.1937		1.59103	0.464926
P07335	Creatine kinase B-type OS=Rattus norvegicus OX=10116 GN=Ckb PE=1 SV=2	Ckb	42.7253	11	4	0	801.366	534.12	412.574	346.442	1018.28	13646.3	10512.7	13159.5	26604.1	9126.47	41340.7	29153.2	45902.7	2567.99	28045.8	0.0538619	0.0358996	0.0277302	0.0232853	0.0684415	0.917205	0.706589	0.884488	1.78813	0.613414	2.77861	1.95946	3.08524	0.172601	1.88503	47.2279	0.000229758	23.4675	2.77124e-06	0.496898	0.464945
A0A0G2JTI8	Aminopeptidase OS=Rattus norvegicus OX=10116 GN=Enpep PE=1 SV=2	Enpep	108.04	2.2	2	2	233.694	94.9024	826.173	3253.44	2750.61	485.445	353.451	318.299	282.561	206.338	94.3505	305.325	545.286	156.745	351.388	0.341725	0.138773	1.20809	4.75742	4.02214	0.709853	0.516842	0.46544	0.413181	0.301723	0.137966	0.446469	0.797357	0.229204	0.513826	0.20298	0.201932	0.22994	0.319666	1.13282	0.466122
A0A0G2KAY8	Selenoprotein F OS=Rattus norvegicus OX=10116 GN=Selenof PE=1 SV=1	Selenof	17.6724	15.5	2	2						868.396			384.468	1495.59	521.294	655.856	915.69	352.13							1.17048			0.518209	2.01584	0.702631	0.884001	1.23422	0.474621						1.49883	0.467468
A0A0G2KBC4	receptor protein-tyrosine kinase OS=Rattus norvegicus OX=10116 GN=Csf1r PE=1 SV=2	Csf1r	109.777	8.7	8	2	2112.35	1540.57	1353.42	1653.98	2037.4	6301.21	5883.82	7229.77	7257.47	7661.92	5432.2	7995.2	5172.25	3387.49	9564.42	0.42483	0.309836	0.272197	0.332643	0.409755	1.26728	1.18334	1.45403	1.4596	1.54094	1.09251	1.60797	1.04023	0.681282	1.92357	3.62756	0.000260435	3.94749	6.04555e-07	1.08819	0.467506
Q66H86	Olfactomedin-like protein 1 OS=Rattus norvegicus OX=10116 GN=Olfml1 PE=2 SV=1	Olfml1	45.6001	2.2	1	1					147.869	574.311	383.291	917.467	269.997	856.488	447.656	587.214	772.113		1119.67					0.243362	0.9452	0.630821	1.50997	0.444361	1.40961	0.736752	0.966437	1.27074		1.84275	4.94806		4.05976		0.820474	0.468484
D3ZAS8	Spliceosome-associated factor 3, U4/U6 recycling protein OS=Rattus norvegicus OX=10116 GN=Sart3 PE=4 SV=2	Sart3	111.415	1.7	2	2								58.3294	738.698		1095.18	441.925	1338.27		720.892								0.0796615	1.00885		1.4957	0.603545	1.8277		0.984534					0.443252	0.468801
F1LS72	SUMO-activating enzyme subunit 2 OS=Rattus norvegicus OX=10116 GN=Uba2 PE=1 SV=4	Uba2	64.5315	5.7	4	0					5.26924	1330.73	940.33	1867.73	2740.52	1034.38	5466.17	3302.43	2698.65	388.501	2256.21					0.00263092	0.664433	0.469505	0.932556	1.36834	0.516462	2.72925	1.6489	1.34743	0.193978	1.12652	535.635		300.373		0.560779	0.469249
A0A0H2UHL7	Interleukin 1 receptor, type II, isoform CRA_a OS=Rattus norvegicus OX=10116 GN=Il1r2 PE=4 SV=1	Il1r2	48.4577	4.1	2	2	1955.31	1623.32	2462.92	2449.42	2132.53	5126.87	2836.64	2349.43	4766.44	4823.59	4257.86	1038.67	2429.97	2594.86	7193.23	0.610511	0.506853	0.769005	0.764789	0.665848	1.60078	0.885691	0.73357	1.48824	1.50608	1.32944	0.324307	0.758718	0.8102	2.24596	1.64866	0.364334	1.87348	0.0105711	1.13636	0.469385
A0A8I5ZSP9	Kynurenine--oxoglutarate transaminase 1 OS=Rattus norvegicus OX=10116 GN=Kyat1 PE=1 SV=1	Kyat1	42.5289	5.6	2	1						1399.27	830.569	1135.1	3727.76	857.04	4126.53	2404.41	2034.81	646.266	1533.46						0.748463	0.444268	0.607163	1.99397	0.458428	2.20726	1.28611	1.08841	0.345685	0.820243					0.739823	0.46944
A0A0G2JSY3	Neurolysin (Metallopeptidase M3 family), isoform CRA_a OS=Rattus norvegicus OX=10116 GN=Nln PE=1 SV=1	Nln	80.2819	8.1	5	5						140.886		305.589	191.338	96.9146	478.966	171.807	401.877		95.9332						0.598459		1.29809	0.812775	0.411677	2.03457	0.729808	1.70711		0.407509					0.639681	0.470142
A0A1W2Q6P6	DnaJ homolog subfamily C member 3 OS=Rattus norvegicus OX=10116 GN=Dnajc3 PE=1 SV=2	Dnajc3	56.0622	12.1	6	6						434.373	227.035	57.5841	1536.94	795.755	894.916	748.86	2640.93	153.644	409.036						0.549904	0.28742	0.0728999	1.94572	1.0074	1.13294	0.948036	3.34334	0.194509	0.517827					0.629553	0.470403
A0A0G2JTX5	Dipeptidyl peptidase 4 OS=Rattus norvegicus OX=10116 GN=Dpp4 PE=1 SV=2	Dpp4	88.4808	6.9	6	1	447.896	363.392	684.005	603.952	681.304	1372.33	1050.08	1098.95	967.956	1324.72	1273.24	1218.27	805.411	672.967	1345.7	0.482988	0.391862	0.737595	0.65127	0.734683	1.47985	1.13235	1.18505	1.04379	1.42851	1.373	1.31372	0.868512	0.725692	1.45113	1.91171	0.00899368	2.09097	0.000706433	1.09377	0.470651
A0A0G2JTC5	Lamin A, isoform CRA_a OS=Rattus norvegicus OX=10116 GN=Lmna PE=1 SV=2	Lmna	65.4301	24.9	15	0			4.96388			1188.89	2336.91	2503.84	1388.9	2319.66	3828.49	2397.85	2272.99	84.9855	897.439			0.00284021			0.680255	1.33712	1.43263	0.794691	1.32725	2.19056	1.37199	1.30055	0.0486265	0.513492	382.03		392.362		1.02705	0.470664
A0A8I5ZSU6	Coronin OS=Rattus norvegicus OX=10116 GN=Coro1b PE=1 SV=1	Coro1b	53.3476	15.2	8	1			600.678			4245.8	1251.42	6490.06	9775.95	2145.36	25211.2	8362.16	16771.8	463.715	8910.12			0.0784471			0.554491	0.163433	0.847586	1.27672	0.280179	3.29252	1.09208	2.19036	0.06056	1.16364	19.8838		7.96053		0.400352	0.470717
A0A8I5ZRB4	Transgelin OS=Rattus norvegicus OX=10116 GN=Tagln2 PE=1 SV=1	Tagln2	23.2995	20.3	4	1	1241.32	455.65	443.751	728.594	634.571	4288.82	4720.43	5438.12	8711.52	3787.94	13247.8	6604.4	18995.4	1857.18	5875.75	0.241717	0.0887269	0.0864098	0.141876	0.123568	0.835146	0.919191	1.05894	1.69636	0.73761	2.57969	1.28605	3.69891	0.361641	1.14416	13.294	0.000633907	7.69057	2.27166e-05	0.5785	0.470911
A0A8I6GLU8	TAR DNA-binding protein 43 OS=Rattus norvegicus OX=10116 GN=Tardbp PE=1 SV=1	Tardbp	44.5177	7	3	3						205.464		311.187	427.657	523.943	633.629	997.707	328.159	200.908	463.129						0.451925		0.684464	0.940645	1.15243	1.39369	2.19449	0.721795	0.441902	1.01867					0.699559	0.473159
A0A8I6A289	Histone H3 OS=Rattus norvegicus OX=10116 GN=LOC108349691 PE=3 SV=1	LOC108349691	15.2818	22.1	4	0	870.386		618.657	3.28803	2.11396	41512.8	1784	79782.3	292542	40126	428206	339410	261899	1696.74	159884	0.00739254		0.0052545	2.79266e-05	1.79547e-05	0.352585	0.0151522	0.677623	2.48468	0.340806	3.63693	2.88275	2.22441	0.0144111	1.35796	637.613	0.00412499	243.969	0.0168892	0.382628	0.473842
F1LMA7	C-type mannose receptor 2 OS=Rattus norvegicus OX=10116 GN=Mrc2 PE=1 SV=3	Mrc2	170.707	3	4	4	51.8297		77.2687	275.649	361.885	53.0444	412.536	114.528	275.074	383.993	685.309	761.731	552.658	24.4961	674	0.154255		0.229966	0.820383	1.07704	0.15787	1.22778	0.340857	0.818672	1.14284	2.03961	2.26706	1.64482	0.0729051	2.00595	2.81563	0.335926	1.29311	0.628921	0.459261	0.474778
A0A8I6A1N7	Proteoglycan 4 OS=Rattus norvegicus OX=10116 GN=Prg4 PE=1 SV=1	Prg4	128.544	6.6	9	9	935.018	854.693	656.831	671.842	785.983	2021.25	2036.28	4577.8	2959.59	2051.55	1520.58	3678.17	3136.75	1093	2121.1	0.481961	0.440557	0.338568	0.346305	0.40514	1.04187	1.04961	2.35966	1.52554	1.05748	0.783793	1.89593	1.61686	0.563394	1.09333	2.95812	0.00277292	3.49518	0.000123836	1.18155	0.474823
A0A0G2K351	Similar to Unc-119 protein homolog (Retinal protein 4) (RRG4) (Predicted), isoform CRA_a OS=Rattus norvegicus OX=10116 GN=Unc119b PE=1 SV=1	Unc119b	28.4069	3.6	1	1								378.721		162.617	10.0443	158.829	316.324										1.84465		0.792068	0.0489232	0.773618	1.54074							1.67356	0.47527
A0A0G2JSS8	Peroxiredoxin-5 OS=Rattus norvegicus OX=10116 GN=Prdx5 PE=1 SV=2	Prdx5	24.6482	18.8	5	0	77.5317	96.4991				4080.4	981.283	7090.75	5245.13	1939.7	12566.1	5602.33	15768.1	527.053	6863.79	0.0152926	0.0190338				0.804831	0.193551	1.3986	1.03457	0.382592	2.47857	1.10502	3.11014	0.103958	1.35384	94.9885	0.00984928	44.4456	0.00194401	0.467905	0.475987
A0A0G2K0L0	3'-phosphoadenosine 5'-phosphosulfate synthase 1 OS=Rattus norvegicus OX=10116 GN=Papss1 PE=1 SV=2	Papss1	70.7551	2.9	2	0						512.202		587.242	548.217	400.972	861.621	482.453	359.07		986.076						0.864867		0.991576	0.925679	0.677053	1.45487	0.814635	0.6063		1.66502					0.761795	0.476392
A0A8I5ZN48	Ig-like domain-containing protein OS=Rattus norvegicus OX=10116 GN=RGD1564696 PE=1 SV=1	RGD1564696	17.0944	15.4	3	1	4439.56	3072.73	5265.42	2976.28	2027.57	20274.1	11899	6991.4	13561.4	8090.81	19335.2	8826.44	5658.36	8097.83	8413.71	0.516509	0.357489	0.612591	0.346267	0.235892	2.35873	1.38436	0.813396	1.57776	0.941304	2.24951	1.02689	0.658307	0.942121	0.978871	2.83055	0.0049723	3.42021	0.0013662	1.20832	0.476491
A0A8I6A0G8	Neurobeachin-like 2 OS=Rattus norvegicus OX=10116 GN=Nbeal2 PE=1 SV=1	Nbeal2	303.224	1.7	5	5						107.369		269.245	222.415	216.964	279.451	180.876	190.499		300.129						0.486124		1.21903	1.007	0.982324	1.26524	0.818929	0.8625		1.35886					0.858079	0.476504
A0A8L2QU71	Adenine phosphoribosyltransferase OS=Rattus norvegicus OX=10116 GN=Aprt PE=1 SV=1	Aprt	19.9562	5.4	1	1	375.093	213.323				5595.56	1768.49	7191.87	8492.67	3438.24	29948.5	6667.97	12823.8	910.389	9889.3	0.0515501	0.0293176				0.769015	0.243049	0.9884	1.16717	0.472527	4.11592	0.916399	1.76242	0.125118	1.35912	40.9507	0.0208086	18.0055	0.0025022	0.439688	0.477774
A0A0G2K1E1	RT1 class I, locus CE11 OS=Rattus norvegicus OX=10116 GN=RT1-A1 PE=3 SV=2	RT1-A1	39.7708	2.3	1	1						11983.3		7552.29	5379.11	6806.37	31536.5	14631.6	10981.5	1954.87	20852.1						0.96572		0.608632	0.433498	0.548519	2.5415	1.17915	0.884986	0.157541	1.68045					0.49591	0.477877
A0A8I6AJ20	Apolipoprotein B-100 OS=Rattus norvegicus OX=10116 GN=Apob PE=1 SV=1	Apob	512.966	21.6	111	111	5935.75	3518.16	2526.19	1613.51	2579.52	4648.44	4947.35	7234.88	3166.59	1457.7	4933.95	1897.54	1729.52	3222.6	4122.5	1.66317	0.98577	0.707825	0.452097	0.722767	1.30247	1.38622	2.02717	0.887261	0.408439	1.38247	0.531681	0.484603	0.902956	1.1551	0.983491	0.98942	1.32658	0.490484	1.34885	0.478081
A0A0G2K7Q7	Insulin-degrading enzyme OS=Rattus norvegicus OX=10116 GN=Ide PE=1 SV=2	Ide	117.55	7.1	7	7						841.346	845.203	992.2	884.409	1058.77	1368.37	1005.19	728.285	312.541	828.404						0.949096	0.953447	1.11927	0.997673	1.19436	1.54361	1.13392	0.821555	0.352568	0.934497					1.08936	0.478375
A0A8I6ANU1	Ig-like domain-containing protein OS=Rattus norvegicus OX=10116 GN=ENSRNOG00000068865 PE=1 SV=1	ENSRNOG00000068865	13.4223	15.4	1	1	897.26	393.499	1909.34			15684.5	904	1543.77	651.019	877.543	1894.5	1525.53	600.827	766.712	947.938	0.407897	0.178886	0.867993			7.1302	0.410961	0.7018	0.295955	0.398933	0.861242	0.693508	0.273137	0.348549	0.430935	1.07537	0.698479	3.68628	0.477485	3.42792	0.478387
A0A8I5ZPH3	Ig-like domain-containing protein OS=Rattus norvegicus OX=10116 GN=RGD1561722 PE=1 SV=1	RGD1561722	16.5952	29.5	3	1	39277.8	37216.7	44947.8	25180.1	27964.2	247449	98384	94977.5	112535	94986.5	141597	95556.1	114919	66005.6	105253	0.437636	0.414671	0.500812	0.280558	0.311579	2.75709	1.0962	1.05825	1.25387	1.05835	1.57769	1.06469	1.28043	0.735439	1.17274	2.99754	0.000175313	3.71353	0.000368782	1.23886	0.478788
A0A8I5YCD9	Similar to 40S ribosomal protein S16 OS=Rattus norvegicus OX=10116 GN=AC117869.1 PE=3 SV=1	AC117869.1	16.2981	12.3	2	0	123.164	121.949				454.891	282.282	893.262	2004.98	512.3	4040.55	1558.62	4858.95	50.4014	2132.01	0.0867693	0.085913				0.320471	0.198868	0.629304	1.41251	0.360915	2.84657	1.09805	3.42313	0.0355078	1.502	20.6281	0.154239	6.76865	0.0308573	0.328128	0.479421
D3ZRN3	Actin, beta-like 2 OS=Rattus norvegicus OX=10116 GN=Actbl2 PE=1 SV=1	Actbl2	41.9631	7.7	2	2			1140.01	1263.72	1559.86	3600.14	581.39	6460.21	2110.18	2511.22	5123.24	2050.14	1957.54	628.211	714.208			0.498995	0.553142	0.682764	1.57582	0.25448	2.82769	0.923645	1.09918	2.24249	0.897366	0.856833	0.274974	0.312615	1.58543	0.748112	2.3105	0.316713	1.45733	0.480805
A0A8I6AUL4	Hemoglobin subunit beta-1 OS=Rattus norvegicus OX=10116 GN=Hbb PE=1 SV=1	Hbb	15.9955	33.3	5	0	6606.79	7372.96	1196.56	504.267	869.44	31445.1	26992.1	47710	31582.2	39255.8	54403.6	36248.9	30600	16307.5	21895	0.28075	0.313307	0.0508467	0.0214284	0.0369461	1.33623	1.147	2.02739	1.34206	1.66814	2.31183	1.54037	1.30032	0.692972	0.93041	9.63473	0.00160598	10.694	0.000806478	1.10994	0.482727
A0A8I5ZLK1	Synaptonemal complex protein 1 OS=Rattus norvegicus OX=10116 GN=Sycp1 PE=4 SV=1	Sycp1	114.168	0.7	1	1		410.63				142.929			79.0514			110.011		62.9951	84.0385		2.76936				0.96394			0.533138			0.741938		0.424851	0.566771	0.208659		0.270293		1.29538	0.484303
Q62975	Protein Z-dependent protease inhibitor OS=Rattus norvegicus OX=10116 GN=Serpina10 PE=2 SV=2	Serpina10	50.244	29.8	13	13	9273.99	10275.3	6403.41	5682.36	6529.15	19456.4	15401.2	21343.9	15005.9	21134.3	16300.5	19226.4	17436.5	13060.8	19346.7	0.644395	0.713969	0.444935	0.394834	0.453672	1.35191	1.07014	1.48306	1.04267	1.46849	1.13262	1.33593	1.21156	0.907518	1.34429	2.23694	0.000303847	2.41959	0.000187457	1.08165	0.485132
A0A8I5Y9B3	Myc box-dependent-interacting protein 1 OS=Rattus norvegicus OX=10116 GN=Bin1 PE=1 SV=1	Bin1	49.2714	6.6	2	2						233.553	179.735	243.402	293.34	118.591	526.407	521.04	406.452	43.1466	474.517						0.768221	0.591199	0.800616	0.964875	0.390077	1.7315	1.71384	1.33693	0.141921	1.56082					0.542017	0.485523
A0A0G2K185	Arp2/3 complex 34 kDa subunit OS=Rattus norvegicus OX=10116 GN=Arpc2 PE=1 SV=1	Arpc2	34.0867	37.9	12	2	252.616	160.623	167.087	10.4026	112.049	4548.58	2261.92	7876.53	7762.23	3365.53	21111.6	10899.7	15754.4	861.489	6443.92	0.0464432	0.0295304	0.0307188	0.00191251	0.0206002	0.836253	0.415852	1.44809	1.42708	0.61875	3.88135	2.00389	2.89643	0.158384	1.18471	78.362	0.000656368	36.7325	0.000237412	0.468754	0.486591
P18420	Proteasome subunit alpha type-1 OS=Rattus norvegicus OX=10116 GN=Psma1 PE=1 SV=2	Psma1	29.5175	25.1	6	6	729.303	507.985	273.087	456.202	314.148	3522.29	2583.8	4857.14	4501.85	4447.41	5001.54	3599.46	3425.63	1328.64	4215.33	0.275113	0.191626	0.103016	0.172092	0.118505	1.32871	0.974681	1.83224	1.69822	1.67768	1.88672	1.35781	1.29224	0.501198	1.59014	7.70395	0.000118188	8.73077	5.88355e-06	1.13328	0.486696
A0A0G2K3V2	Aflatoxin B1 aldehyde reductase member 2 OS=Rattus norvegicus OX=10116 GN=Akr7a2 PE=1 SV=2	Akr7a2	37.5976	15.7	4	4						1231.24	1253.72	1148.74	1732.83	1478.67	4715.49	1967.6	3827.87	528.106	1140.5						0.647177	0.658995	0.603813	0.910829	0.777236	2.4786	1.03423	2.01205	0.277588	0.599481					0.562024	0.487
A0A0G2JUY3	Ig-like domain-containing protein OS=Rattus norvegicus OX=10116 GN=ENSRNOG00000069828 PE=4 SV=2	ENSRNOG00000069828	13.5455	10.7	1	1	365.82		1902.56	744.734	2085.81			17188.9		5746.32	12354.6		5063.09		3504.07	0.0672519		0.349764	0.136911	0.383453			3.15999		1.0564	2.27125		0.930793		0.644184	5.47089	0.0280922	8.99612	0.0319905	1.64436	0.487108
A0A8L2Q336	Cystatin-C OS=Rattus norvegicus OX=10116 GN=Cst3 PE=1 SV=1	Cst3	15.3085	20.9	2	1	1292.19	1164.45		866.077	1103.8	4223.77	3708.39	2930.8	6988.7	4483.73	2769.14	4526.36	5204.79	2163.19	4555.58	0.393439	0.354544		0.263698	0.336077	1.28603	1.12911	0.892351	2.12788	1.36518	0.84313	1.37816	1.58472	0.658634	1.38706	3.47344	0.00063206	4.03665	0.000120305	1.16215	0.487137
Q9JHL4	Drebrin-like protein OS=Rattus norvegicus OX=10116 GN=Dbnl PE=1 SV=1	Dbnl	48.6125	10.1	4	4		3470.43				242.943		777.231	551.685	153.343	1518.17	581.432	1631.8	63.3765	975.605		3.48226				0.243771		0.779881	0.553566	0.153866	1.52335	0.583415	1.63736	0.0635926	0.978932	0.274916		0.124279		0.45206	0.488131
F7FL28	Napsin A aspartic peptidase OS=Rattus norvegicus OX=10116 GN=Napsa PE=1 SV=1	Napsa	46.4406	2.1	1	1	344.45	676.239	339.191	271.531	474.765	600.324	594.088	2792.99	2214.59	1471.61	2221.08	1677.55	3261.68	554.13	2424.94	0.259386	0.509237	0.255425	0.204474	0.357519	0.45207	0.447374	2.10325	1.66769	1.10819	1.67257	1.26327	2.45619	0.417284	1.82609	4.81412	0.00269185	3.64339	0.0126051	0.756813	0.488771
Q63910	Alpha globin OS=Rattus norvegicus OX=10116 GN=Hba-a3 PE=1 SV=2	Hba-a3	15.5247	56.3	5	5	1045.37	1567.81	153.368	38.8136	240.474	7349.79	2632.74	9599.01	2637.32	5426.76	8445.04	4543.57	3376.62	1324.43	3651.15	0.301363	0.451972	0.0442134	0.0111893	0.0693244	2.11882	0.758975	2.76723	0.760293	1.56444	2.43456	1.30983	0.97342	0.381809	1.05256	7.00655	0.00926092	9.07653	0.00472775	1.29543	0.489234
P09527	Ras-related protein Rab-7a OS=Rattus norvegicus OX=10116 GN=Rab7a PE=1 SV=2	Rab7a	23.5038	30	6	0						1652.7	664.269	2653.23	3511.33	1191.06	8467.1	4051.27	6371.3	250.296	2739.21						0.523805	0.210533	0.840913	1.11288	0.377494	2.68356	1.28401	2.01932	0.0793286	0.868164					0.442091	0.489303
A0A0G2K1C0	Actin-related protein 3 OS=Rattus norvegicus OX=10116 GN=Actr3 PE=1 SV=1	Actr3	47.5835	29.1	12	0	64.1861	14.5201	45.4557	62.5587	211.602	4793.07	2340.02	8935.2	9563.16	4120.25	22455.4	12706.1	14143.2	1036.8	8226.47	0.0108523	0.00245498	0.00768542	0.0105771	0.0357767	0.810388	0.395639	1.51072	1.61689	0.696632	3.79665	2.14829	2.39126	0.175297	1.39089	147.036	8.97669e-05	74.6924	1.78402e-05	0.507986	0.489304
P16290	Phosphoglycerate mutase 2 OS=Rattus norvegicus OX=10116 GN=Pgam2 PE=1 SV=2	Pgam2	28.755	22.5	5	3		459.234			30.3309	1790.13	1756.93	1771.93	3115.58	1642.59	2542.43	4997.78	609.645	459.395	1439.1		0.267319			0.0176555	1.04203	1.02271	1.03144	1.81357	0.956149	1.47994	2.9092	0.354873	0.267413	0.837696	8.21002	0.0625233	8.23356	0.285022	1.00287	0.489645
A0A8I5ZW93	Ig-like domain-containing protein OS=Rattus norvegicus OX=10116 GN=AABR07034730.2 PE=1 SV=1	AABR07034730.2	13.4769	22.3	2	1	5268.73	13520.4	6131.1	2832.54	262.686	88089.8	15638.9	8763.26	17912.9	9275.66	11549.8	14021.2	14071.1	9947.32	18607.1	0.33503	0.859737	0.389866	0.180116	0.0167037	5.60149	0.994452	0.557241	1.13905	0.589824	0.73443	0.891583	0.894755	0.632533	1.18319	2.43425	0.0678935	4.98585	0.0583504	2.04821	0.490263
F1M7B3	Ig-like domain-containing protein OS=Rattus norvegicus OX=10116 GN=ENSRNOG00000069491 PE=4 SV=3	ENSRNOG00000069491	13.3464	23.1	2	2	1869.51	12939.7	1147.65			1414.28	1954.13	10389.9	541.761	3842.89	553.529	40549	264.215	34917.3	21836.6	0.183811	1.27224	0.112837			0.139053	0.192131	1.02154	0.0532662	0.377835	0.0544233	3.9868	0.0259778	3.43309	2.14699	3.68947	0.723448	0.682199	0.745476	0.184905	0.490594
A0A0G2K2T8	Protein kinase domain-containing protein OS=Rattus norvegicus OX=10116 GN=RGD1565143 PE=4 SV=1	RGD1565143	64.1166	1.2	1	1	9809.26	6007.69	5470.8	5980.2	3266.19	8191.91	10253.5	18791.4	1587.5	17140.3	7738.02	54680.4	33847.7	1740.95	27407.7	0.694334	0.425246	0.387242	0.4233	0.231193	0.579852	0.725779	1.33012	0.112369	1.21325	0.547725	3.87047	2.39586	0.123231	1.94002	4.10737	0.185697	1.83285	0.4457	0.446236	0.490777
A0A8I6AN96	Secreted protein OS=Rattus norvegicus OX=10116 GN=ENSRNOG00000062934 PE=4 SV=1	ENSRNOG00000062934	14.1911	15.4	1	1	918.159	755.938	614.225	2419.18	1661.44	4077.93	845.087	3545.65	2042.25	798.213	1414.35	1807.57	835.971	1475.19	1661.25	0.553722	0.45589	0.370426	1.45896	1.00198	2.45931	0.509653	2.1383	1.23163	0.481385	0.852962	1.0901	0.504156	0.889657	1.00186	1.12959	0.461109	1.77567	0.285787	1.57195	0.490962
A0A8I6ARI8	Dihydropteridine reductase OS=Rattus norvegicus OX=10116 GN=Qdpr PE=1 SV=1	Qdpr	22.3285	8.5	2	2						629.544	325.467	880.394	1114.78	966.082	2107.17	349.76	3937.08	321.229	1487.02						0.519489	0.26857	0.726486	0.919899	0.797194	1.7388	0.288616	3.24881	0.265072	1.22706					0.477462	0.491
A0A8I6A4A3	26S proteasome non-ATPase regulatory subunit 4 OS=Rattus norvegicus OX=10116 GN=Psmd4 PE=1 SV=1	Psmd4	40.9498	2.1	1	1								358.266	312.706		13.5912		322.279										1.42332	1.24232		0.0539955		1.28036							1.99771	0.492276
Q63798	Proteasome activator complex subunit 2 OS=Rattus norvegicus OX=10116 GN=Psme2 PE=2 SV=3	Psme2	26.857	29.8	7	1	3.5562	1.94874				904.659	384.895	1471.25	1867.36	944.001	5109.46	2500.98	2615.46	161.627	1742.57	0.00240993	0.0013206				0.613059	0.260832	0.997019	1.26545	0.639721	3.46252	1.69483	1.77242	0.109529	1.18089	881.396	0.00143095	404.885	6.18295e-05	0.459367	0.492814
P46844	Biliverdin reductase A OS=Rattus norvegicus OX=10116 GN=Blvra PE=1 SV=1	Blvra	33.5656	31.9	9	1	14.6913	6.26363				1021.17	399.087	1792.24	2007.39	402.116	6082.16	1663.26	7889.85	67.3172	3051.18	0.00722622	0.00308089				0.50228	0.196299	0.881547	0.987373	0.197788	2.99163	0.818108	3.88078	0.0331113	1.50078	357.982	0.0158819	107.316	0.000783199	0.299779	0.493568
A0JPJ7	Obg-like ATPase 1 OS=Rattus norvegicus OX=10116 GN=Ola1 PE=2 SV=1	Ola1	44.5353	5.1	2	0						514.179		550.882	612.87		1126.79	301.28	1397.17		675.562						0.695006		0.744617	0.828404		1.52306	0.407234	1.88853		0.913144					0.639065	0.49407
A0A0G2JSV3	ribose-phosphate diphosphokinase OS=Rattus norvegicus OX=10116 GN=LOC314140 PE=1 SV=1	LOC314140	34.8062	4.1	1	1						464.111	301.939	416.249	874.345	448.86	3347.99	1159.97	892.895	265.421	180.357						0.55568	0.361511	0.498375	1.04685	0.537419	4.00854	1.38883	1.06906	0.317788	0.215941					0.428538	0.494916
P04905	Glutathione S-transferase Mu 1 OS=Rattus norvegicus OX=10116 GN=Gstm1 PE=1 SV=2	Gstm1	25.9139	12.4	3	1		229.529				1738.96	461.436	582.158	4012.85	1984.53	2993.7	430.289	8164.6		2067.28		0.101269				0.767232	0.203587	0.25685	1.77048	0.875581	1.32083	0.189844	3.60224		0.912089	14.8738		7.65039		0.514354	0.495308
F7ETZ4	Calumenin OS=Rattus norvegicus OX=10116 GN=Calu PE=1 SV=1	Calu	36.9205	5.1	1	1						555.248	424.435	514.524	739.265	488.679	670.966	321.149	1522.61								0.848212	0.648378	0.786	1.12932	0.746519	1.02499	0.490596	2.32599							0.649489	0.495643
A0A8I6A4T0	phenylalanine 4-monooxygenase OS=Rattus norvegicus OX=10116 GN=Pah PE=1 SV=1	Pah	50.9209	21.8	9	1	892.653					392.601		58.9539	915.051	400.574	2122.5	69.0534	1467.96		639.401	1.1545					0.507766		0.0762472	1.18347	0.518076	2.74511	0.0893092	1.89857		0.82696	1.20397		0.494924		0.411076	0.496596
P80254	D-dopachrome decarboxylase OS=Rattus norvegicus OX=10116 GN=Ddt PE=1 SV=3	Ddt	13.1333	16.1	2	2								319.985	1541.8		735.16		10775.6		830.557								0.112646	0.542768		0.258803		3.7934		0.292386					0.226286	0.496953
D3ZUI1	Methylthioribulose-1-phosphate dehydratase OS=Rattus norvegicus OX=10116 GN=Apip PE=1 SV=3	Apip	27.0531	3.3	1	1						132.362	118.706	614.868	447.633	472.325	959.186	439.108	1085.78	64.4007	625.083						0.266889	0.239354	1.23979	0.902585	0.952372	1.93406	0.885396	2.18931	0.129854	1.26039					0.562742	0.497042
Q4FZY0	EF-hand domain-containing protein D2 OS=Rattus norvegicus OX=10116 GN=Efhd2 PE=1 SV=1	Efhd2	26.7592	10.9	3	2	49.465					883.205	556.89	1331.34	712.369	572.622	1629.32	998.105	2917.65	231.998	1203.27	0.0490802					0.876335	0.552558	1.32098	0.706828	0.568168	1.61665	0.990341	2.89495	0.230194	1.19391	28.2234		16.4012		0.581121	0.497192
A0A0G2JY63	Plectin OS=Rattus norvegicus OX=10116 GN=Plec PE=1 SV=1	Plec	517.245	5.1	23	1	130.75	363.084				548.68	557.957	566.534	400.536	576.655	866.34	809.387	499.866	41.1017	376.436	0.273472	0.759414				1.1476	1.167	1.18494	0.837747	1.20611	1.81201	1.69289	1.0455	0.0859669	0.78734	2.10041	0.642511	2.14677	0.330622	1.02207	0.497597
A0A0G2JYU4	Peroxisomal multifunctional enzyme type 2 OS=Rattus norvegicus OX=10116 GN=Hsd17b4 PE=1 SV=1	Hsd17b4	77.2082	4.5	3	1						186.495		404.97	443.432		252.101	138.672	552.809		157.127						0.611286		1.32739	1.45346		0.826325	0.454533	1.81197		0.515023					1.25361	0.499774
Q9ET61	Complement component C1q receptor OS=Rattus norvegicus OX=10116 GN=Cd93 PE=1 SV=1	Cd93	68.7818	6.1	4	4		132.708	84.4876	153.1	176.207	854.091	733.189	892.161	629.548	893.768	613.674	1128.15	629.025	270.78	1049.74		0.225458	0.143536	0.260101	0.299359	1.45101	1.24561	1.51569	1.06954	1.51842	1.04257	1.91662	1.06865	0.460028	1.7834	5.40362	0.00156447	5.85944	9.9521e-06	1.08436	0.5007
A0A0G2K5E7	ATP-citrate synthase OS=Rattus norvegicus OX=10116 GN=Acly PE=1 SV=2	Acly	117.15	12.7	13	1	13.7828	12.8643	10.5918	57.7652	17.1397	491.306	326.01	699.174	1212.98	927.76	2224.88	923.894	2406.12	153.334	1149.32	0.0194545	0.0181581	0.0149505	0.0815362	0.0241929	0.693484	0.460166	0.986892	1.71214	1.30954	3.14044	1.30409	3.39626	0.216433	1.62227	61.1495	0.00012961	32.612	1.27442e-05	0.533316	0.500926
A0A0G2JZI2	Glutamyl-prolyl-tRNA synthetase OS=Rattus norvegicus OX=10116 GN=Eprs PE=1 SV=2	Eprs	170.257	5.6	7	7					40.0796	469.123	1033.98	358.199	576.428		1389.31	523.534	909.908		415.51					0.0631056	0.738638	1.628	0.563988	0.907591		2.18748	0.82431	1.43266		0.654225	20.199		15.2055		0.752788	0.501692
Q66HD0	Endoplasmin OS=Rattus norvegicus OX=10116 GN=Hsp90b1 PE=1 SV=2	Hsp90b1	92.771	21	16	2	229.856	225.016	140.638	43.2652	212.399	1933.27	1340.1	2445.53	4380.01	4302.96	4350.95	4674.5	13351.1	925.42	2662.32	0.0836503	0.081889	0.0511818	0.0157453	0.0772974	0.703564	0.487697	0.889988	1.594	1.56596	1.58342	1.70117	4.85878	0.336783	0.968883	30.504	0.000322795	16.92	8.01227e-05	0.554681	0.502258
A0A0H2UHE5	protein-serine/threonine phosphatase OS=Rattus norvegicus OX=10116 GN=Ppm1a PE=1 SV=1	Ppm1a	53.4648	2.5	1	1	182.019					2506.74	2016.72	3804.62	2158.3	2036.02	1243.77	3591.56	2921.36	1145.13	2296.01	0.0837664					1.15362	0.928111	1.75091	0.993265	0.93699	0.572393	1.65287	1.34443	0.527	1.05664	12.304		13.7595		1.11829	0.503166
A0A8I6GBC3	Actin-related protein 2 OS=Rattus norvegicus OX=10116 GN=Actr2 PE=1 SV=1	Actr2	44.5055	20.4	6	0	580.252	489.761	468.221	496.806	836.297	13591.5	5950.18	21133.6	23069.8	11558.8	60948.2	30795.6	46691.2	2451.54	18703.1	0.0366067	0.0308978	0.0295389	0.0313423	0.0527599	0.857455	0.375382	1.33327	1.45541	0.729218	3.84507	1.94282	2.94563	0.154662	1.17994	55.5803	0.000253543	26.2261	2.14846e-06	0.47186	0.503632
D3ZIF6	Urinary protein 1-like OS=Rattus norvegicus OX=10116 GN=LOC100360095 PE=1 SV=1	LOC100360095	10.6545	19	1	1	1177.39		21.8092	529.099				208.495	420.033	258.196	23.01		290.207			3.21665		0.0595833	1.44551				0.569611	1.14754	0.705397	0.0628637		0.792851			0.271843	0.600195	0.513063	0.897355	1.88735	0.50411
A0A8I5Y0X7	Leucine-rich repeat flightless-interacting protein 1 OS=Rattus norvegicus OX=10116 GN=Lrrfip1 PE=1 SV=1	Lrrfip1	86.6885	1.1	1	1						141.639		413.975	160.25	320.559	433.603	299.301	521.969		136.711						0.466686		1.364	0.528004	1.0562	1.42867	0.986161	1.71983		0.450448					0.74478	0.504195
A0A0G2K950	3'-phosphoadenosine 5'-phosphosulfate synthase 2 OS=Rattus norvegicus OX=10116 GN=Papss2 PE=1 SV=1	Papss2	69.9504	10.5	5	4					58.0585	263.031	186.137	467.018	300.051	383.318	913.071	601.549	828.7	53.3021	770.609					0.132366	0.599675	0.424368	1.06474	0.684077	0.873915	2.08168	1.37145	1.88932	0.121522	1.75688	10.9105		5.51015		0.505033	0.504325
A0A8I6AP40	Integrin-linked protein kinase OS=Rattus norvegicus OX=10116 GN=Ilk PE=1 SV=1	Ilk	52.4303	11	5	1		359.811		3487.85	2217.54	1049.85	226.138	1154.75	807.32	339.473	1918.56	642.599	1672.17	256.164	780.806		0.313654		3.04044	1.93307	0.915176	0.197129	1.00662	0.703758	0.295926	1.67245	0.560167	1.45766	0.223303	0.680645	0.521364	0.487772	0.353907	0.24495	0.678809	0.504511
A0A8I5ZNU1	non-specific serine/threonine protein kinase OS=Rattus norvegicus OX=10116 GN=Rps6ka3 PE=1 SV=1	Rps6ka3	80.7489	6	3	3						122.038		285.325	566.919	189.189	794.841	519.788	699.678	49.8569	630.045						0.284715		0.665667	1.32263	0.441381	1.85437	1.21267	1.63235	0.116317	1.4699					0.539802	0.507624
A0A0G2K127	Vascular cell adhesion protein 1 OS=Rattus norvegicus OX=10116 GN=Vcam1 PE=1 SV=2	Vcam1	81.0348	11.1	8	3	1218.27	1295.64	1007.01	965.053	1080.38	5130.59	3802.26	5276.48	5295.23	5336.09	5145.8	5456.14	3962.1	1882.06	6362.97	0.343392	0.365201	0.283845	0.272019	0.304526	1.44616	1.07174	1.48728	1.49257	1.50408	1.45044	1.53792	1.11679	0.530497	1.79353	4.09768	0.000321083	4.46265	1.2104e-07	1.08907	0.507804
A0A8I6AEH8	Protein disulfide-isomerase OS=Rattus norvegicus OX=10116 GN=Pdia4 PE=1 SV=1	Pdia4	76.6549	7.1	5	1							625.05	1302.11	1037.15	535.601	1020.19		4801.01		438.137							0.44833	0.93396	0.743913	0.38417	0.731748		3.44362		0.314262					0.419362	0.508467
A0A0G2K719	RNA helicase OS=Rattus norvegicus OX=10116 GN=Ddx3x PE=1 SV=2	Ddx3x	71.6791	1.9	1	1							267.047	184.431	205.894	237.059	32.2375	195.858	430.294									1.20383	0.8314	0.928156	1.06864	0.145324	0.882912	1.93973							1.01889	0.508478
A0A8I6A790	Chloride intracellular channel protein OS=Rattus norvegicus OX=10116 GN=Clic1 PE=1 SV=1	Clic1	27.6326	17.1	4	1	192.732	99.1943	25.5284	10.7751	94.3059	1319.31	372.845	2052.01	2201.73	806.981	3933.93	2107.52	3495.36	253.633	1908.61	0.153169	0.0788321	0.0202881	0.00856325	0.0749472	1.04849	0.296309	1.63078	1.74977	0.641328	3.12639	1.6749	2.77785	0.201568	1.51682	27.6877	0.00141228	15.9818	0.00120678	0.577216	0.508563
A0A8I5ZNB0	Protein Niban 1 OS=Rattus norvegicus OX=10116 GN=Niban1 PE=1 SV=1	Niban1	102.806	3.7	4	4					25.2441	2030.15	1650.61	2427.01	2344.86	2445.57	3723.43	2814.24	1422.59	269.058	2274.03					0.0129597	1.04223	0.847384	1.24597	1.20379	1.2555	1.91152	1.44476	0.730324	0.138128	1.16743	83.2143		86.3425		1.03759	0.508859
A0A8L2UMW7	Parvalbumin OS=Rattus norvegicus OX=10116 GN=Pvalb PE=3 SV=1	Pvalb	13.0718	17.8	3	3	494.735	220.912				429.593	1499.4	289.779	162.448	609.52	708.982	1060.85	51.8934	104.479	423.81	0.980256	0.437709				0.851185	2.97088	0.574161	0.321871	1.20769	1.40476	2.10193	0.10282	0.207011	0.839728	1.3135	0.873481	1.67163	0.659097	1.27265	0.508863
A0A8I5Y1M9	Similar to RIKEN cDNA 6430548M08 OS=Rattus norvegicus OX=10116 GN=RGD1304884 PE=1 SV=1	RGD1304884	43.6606	2.3	1	1								2359.95	88.2662		70.879	797.206	170.513		110.946								3.9357	0.147202		0.118205	1.3295	0.284365		0.185025					4.25946	0.509069
A0A8I5ZVT0	Translationally-controlled tumor protein OS=Rattus norvegicus OX=10116 GN=Tpt1 PE=1 SV=1	Tpt1	19.8647	8	1	1						258.617	235.392		25.9696		18.1297	26.8048	277.876								1.84115	1.67581		0.184883		0.129069	0.190829	1.97826							1.61078	0.510257
A0A8I6AKB2	Profilin OS=Rattus norvegicus OX=10116 GN=Pfn1 PE=1 SV=1	Pfn1	22.5128	18.7	4	4	651.387	551.731	230.407	103.709	614.42	4823.23	3116.94	8386.15	6852.24	4293.63	11143.9	6315.01	22726.5	1670.41	6802.11	0.124816	0.10572	0.0441495	0.0198723	0.117732	0.924205	0.597254	1.60691	1.31299	0.822725	2.13535	1.21005	4.35475	0.320077	1.30339	22.6142	0.000650835	12.7679	0.000143503	0.564598	0.51125
A0A140TAJ3	Far upstream element-binding protein 1 OS=Rattus norvegicus OX=10116 GN=Fubp1 PE=1 SV=2	Fubp1	66.6165	10.6	6	0						1899.33	959.742	2427.98	3172.13	2852.19	4797.21	3224.08	5905.46	592.592	3603.84						0.645274	0.32606	0.824875	1.07769	0.968994	1.62979	1.09534	2.0063	0.201325	1.22436					0.624139	0.511372
A0A8I5ZKL5	Store-operated calcium entry regulator STIMATE OS=Rattus norvegicus OX=10116 GN=Stimate PE=4 SV=1	Stimate	32.7934	2.7	1	1			777.482	31.2801	68.8817	3743.1				19.5109	25.1378	14.6439	27.1216					1.32136	0.0531617	0.117067	6.36155				0.0331595	0.0427226	0.0248879	0.0460942			0.0762305	0.15834	6.43076	0.746785	84.3594	0.511647
P10716	C-type lectin domain family 4 member F OS=Rattus norvegicus OX=10116 GN=Clec4f PE=1 SV=1	Clec4f	61.1044	3.8	2	2						1358.01	949.41	2631.43	3021.39	2167.36	2267.27	3627.77	4413.38	897.272	2265.46						0.575459	0.402314	1.11507	1.28032	0.918422	0.960758	1.53727	1.87017	0.38022	0.95999					0.7518	0.511773
A0A0A0MXV3	Cell growth regulator with EF hand domain 1, isoform CRA_b OS=Rattus norvegicus OX=10116 GN=Cgref1 PE=1 SV=1	Cgref1	35.3214	10.1	3	3		444.956			416.626	1407.25	2079.25	3455.73	3250.63	3377.8	1898.75	3289.72	1394.1	611.963	5175.05		0.19922			0.186536	0.630067	0.930944	1.54724	1.45541	1.51234	0.850129	1.47291	0.624183	0.273995	2.31703	5.74274	0.057464	6.30035	0.00181651	1.0971	0.512732
A0A0G2K007	non-specific serine/threonine protein kinase OS=Rattus norvegicus OX=10116 GN=Stk39 PE=1 SV=1	Stk39	56.0262	1.4	1	1						111.721		122.707	669.812		1107.96	183.694	122.846		711.135						0.258113		0.283493	1.54748		2.55975	0.424394	0.283815		1.64295					0.567197	0.513598
A0A8I6GCY6	protein deglycase OS=Rattus norvegicus OX=10116 GN=Park7 PE=1 SV=1	Park7	20.4085	4.7	1	1	351.861				14.101	1511.29	1432.62	5115.19	5037.55	4284.56	7279.66	5365.45	6970.58	969.977	4539.58	0.0984859				0.00394686	0.42301	0.40099	1.43174	1.41001	1.19925	2.03758	1.50179	1.95107	0.271497	1.27063	27.4622	0.0118847	18.9979	0.249225	0.691783	0.51432
A0A8I6APC0	Immunoglobulin heavy constant epsilon OS=Rattus norvegicus OX=10116 GN=Ighm PE=1 SV=1	Ighm	64.7256	31.4	19	1	53136.8	44392.6	39309.4	38613.2	47192	209545	123704	353408	174168	157633	398260	139207	142987	69649.2	148232	0.372552	0.311245	0.275606	0.270725	0.330872	1.46916	0.867311	2.47781	1.22113	1.1052	2.79228	0.976006	1.00251	0.488324	1.03928	4.03485	0.00245848	4.57438	4.96781e-05	1.13372	0.514715
A0A8I5ZVK4	Phosphodiesterase OS=Rattus norvegicus OX=10116 GN=Pde5a PE=1 SV=1	Pde5a	94.0506	1.9	2	2						1632.28	1119.61	1247.04	915.241	874.953	1950.73	1087.79	417.817	974.11	836.508						1.47636	1.01267	1.12793	0.827817	0.791378	1.76439	0.983881	0.377907	0.881063	0.756605					1.09914	0.515111
Q5PQK3	Tripartite motif-containing 42 OS=Rattus norvegicus OX=10116 GN=Trim42 PE=1 SV=1	Trim42	83.0121	2.8	1	1		1384.14				899.518	2221.65	3888.06	1879.25	2247.09	1962.24	2008.16	1236.39	1380.02	2031.26		0.720299				0.468105	1.15614	2.02333	0.977952	1.16938	1.02114	1.04504	0.64341	0.718154	1.05706	1.24526		1.60903		1.29212	0.51633
A0A8L2PZB3	Apolipoprotein M OS=Rattus norvegicus OX=10116 GN=Apom PE=1 SV=1	Apom	22.1301	29	8	1	2117.45	1974.98	1113.83	679.461	973.016	4939.16	6160.69	6410.68	7237.76	6140.91	8143.72	5987.08	4919.09	3185.85	6395.57	0.478488	0.446295	0.251696	0.153541	0.219877	1.11612	1.39216	1.44865	1.63555	1.38769	1.84027	1.35293	1.11159	0.719919	1.44523	4.17443	0.000564494	4.50363	0.000105512	1.07886	0.516421
P40307	Proteasome subunit beta type-2 OS=Rattus norvegicus OX=10116 GN=Psmb2 PE=1 SV=1	Psmb2	22.9124	22.9	5	5	631.595	528.245	517.9	511.235	471.426	2127.3	2397.54	2398.07	1899.77	2655.14	3566.74	2572.76	1696.75	1026.1	1858.19	0.38111	0.318748	0.312505	0.308484	0.284463	1.28363	1.4467	1.44702	1.14634	1.60214	2.1522	1.55243	1.02384	0.619156	1.12125	4.02967	0.00028249	4.31432	5.06498e-08	1.07064	0.519073
A0A8I5ZNE7	Proteasome 26S subunit, non-ATPase 3 OS=Rattus norvegicus OX=10116 GN=Psmd3 PE=1 SV=1	Psmd3	64.5836	6.4	4	4						819.691	452.324	1511.27	1284.61	857.717	2496.71	1235.62	1351.69	301.34	2066.06						0.662268	0.365454	1.22103	1.0379	0.692991	2.01721	0.998316	1.0921	0.243467	1.66927					0.661029	0.519444
A0A8I5ZZV9	Cadherin-17 OS=Rattus norvegicus OX=10116 GN=Cdh17 PE=4 SV=1	Cdh17	86.2609	6.7	5	1	32.0576	6.91249	12.5095		959.529	127.858	36.8371		387.06	384.315	40.7079	629.076	291.253		1157.74	0.094615	0.0204016	0.0369207		2.83196	0.377362	0.108721		1.14237	1.13427	0.120146	1.85666	0.859605		3.41696	2.0957	0.176849	0.925879	0.302654	0.441798	0.51957
A0A8L2QQZ4	60S ribosomal protein L30 OS=Rattus norvegicus OX=10116 GN=Rpl30 PE=3 SV=1	Rpl30	5.47726	37.3	1	1								869.178	1395.38		1410.21	760.28	1054.28		271.876								0.905206	1.45321		1.46866	0.791794	1.09798		0.283146					1.29527	0.52114
A0A0G2JSY2	Calpastatin OS=Rattus norvegicus OX=10116 GN=Cast PE=1 SV=1	Cast	73.1561	7.7	4	1						492.484	295.446	728.945	638.315	390.914	1451.73	1011.54	1713.63	121.683	478.538						0.672496	0.403437	0.995389	0.871633	0.5338	1.98236	1.38128	2.33999	0.166161	0.653454					0.53298	0.52116
F7EUH5	Plexin domain-containing 2 OS=Rattus norvegicus OX=10116 GN=Plxdc2 PE=1 SV=1	Plxdc2	60.1158	1.9	1	1		596.132			247.894	3755.61	2647.51	3208.81	4172.85	1293.66	543.02	3959.28	1512.63	2693.03	4513.81		0.245454			0.102069	1.54635	1.0901	1.32121	1.71815	0.532657	0.223586	1.63021	0.622818	1.10884	1.85854	6.26605	0.0570851	7.14597	0.0051036	1.14043	0.521174
A0A8I6AV34	Alpha-actinin-1 OS=Rattus norvegicus OX=10116 GN=Actn1 PE=1 SV=1	Actn1	102.195	31.3	26	0	162.852	130.303	43.9752	18.2062	117.184	1934.92	1158.63	6153.64	8757.2	1520.72	23195.2	9952.75	17862.5	178.28	6452.44	0.0314635	0.0251749	0.00849611	0.00351748	0.0226402	0.373831	0.22385	1.1889	1.69191	0.293807	4.48136	1.9229	3.45108	0.0344441	1.24663	121.986	0.00218984	41.3211	0.000211972	0.338736	0.521342
A0A0G2JWA3	Exportin 7 OS=Rattus norvegicus OX=10116 GN=Xpo7 PE=1 SV=2	Xpo7	123.867	3.2	2	2	19.0703						94.6753	305.726	88.8825		37.1693	78.2946	222.47			0.157738						0.783099	2.52879	0.735185		0.307443	0.647607	1.84014			5.90682		8.5523		1.44787	0.522039
A0A8L2QGJ8	Dipeptidase 2 OS=Rattus norvegicus OX=10116 GN=Dpep2 PE=4 SV=1	Dpep2	53.1129	19.6	8	7	488.114	131.049	325.378	161.174			555.456	1557.47	1273.21	706.611	9.74797	1827.25	621.334	956.113	1577.26	0.622706	0.167184	0.415097	0.205616			0.708617	1.98693	1.62428	0.901452	0.0124359	2.33109	0.792661	1.21975	2.01218	3.61157	0.609838	3.70145	0.012978	1.02489	0.52225
A0A8I6ACU1	Interferon-induced protein 35 OS=Rattus norvegicus OX=10116 GN=Ifi35 PE=1 SV=1	Ifi35	31.449	10.6	2	2						273.055	102.691	943.434	261.158	164.784	424.899	423.908	525.116		167.66						0.747707	0.2812	2.58341	0.71513	0.451228	1.1635	1.16079	1.43793		0.459104					0.905626	0.522881
A0A8L2Q8F1	Myotrophin OS=Rattus norvegicus OX=10116 GN=Mtpn PE=1 SV=1	Mtpn	12.5624	6.1	1	1	21.5213	39.5109	18.7617		40.1054	2696.2	1197.61	2707.19	4265.04	1312.06	4745.93	3649.01	8636.88	396.657	5998.53	0.00843381	0.0154836	0.00735237		0.0157166	1.05659	0.46932	1.0609	1.67139	0.514171	1.85985	1.42998	3.38464	0.155443	2.35072	156.311	0.000149788	81.2555	3.03178e-06	0.519831	0.523226
A0A8L2QBL5	Transthyretin OS=Rattus norvegicus OX=10116 GN=Ttr PE=1 SV=1	Ttr	16.0602	45	5	5	16615.6	16623.6	7983.02	9595.09	10737.6	42322.9	39781.7	60451.7	64084.4	74847.2	35165	61911.8	50855.2	33664.6	69373.8	0.419576	0.419778	0.201587	0.242295	0.271145	1.06874	1.00457	1.52652	1.61826	1.89004	0.887987	1.5634	1.28419	0.850097	1.75183	4.07719	0.00014266	4.57296	4.44662e-05	1.1216	0.523743
A0A8I5ZQZ0	Cytosolic purine 5'-nucleotidase OS=Rattus norvegicus OX=10116 GN=Nt5c2 PE=1 SV=1	Nt5c2	61.3247	3.2	1	1									137.571	380.293	616.332	763.852	75.2833		1124.52									0.266452	0.736561	1.19373	1.47945	0.145811		2.178					0.401447	0.524556
P13852	Major prion protein OS=Rattus norvegicus OX=10116 GN=Prnp PE=1 SV=2	Prnp	27.8042	4.7	1	1	81.9552	16.2272		6.42328	7.73521	8.40416			5.94101		6.99185		531.039	5.80447		1.10004	0.217808		0.0862158	0.103825	0.112804			0.0797426		0.0938474		7.12781	0.0779098		6.45457	0.712237	0.255386	0.402442	0.0395667	0.524604
A0A8I5ZUG8	26S proteasome regulatory subunit 6A OS=Rattus norvegicus OX=10116 GN=Psmc3 PE=1 SV=1	Psmc3	50.1967	6.2	3	1						644.925	151.942	890.712	1400.51	294.399	3650.69	1324.34	984.632	73.6109	1295.54						0.602098	0.141852	0.831563	1.30751	0.274849	3.40826	1.2364	0.919246	0.0687227	1.20951					0.461533	0.52536
A0A8I6A8Y6	Splicing factor 3b, subunit 2 OS=Rattus norvegicus OX=10116 GN=Sf3b2 PE=1 SV=1	Sf3b2	98.4556	5.4	4	4						381.059		591.083	998.619		1436.3	301.579	1255.74		929.118						0.452602		0.702059	1.18611		1.70596	0.3582	1.4915		1.10356					0.66986	0.526256
R4I3Z7	Neutrophil cytosol factor 2 OS=Rattus norvegicus OX=10116 GN=Ncf2 PE=2 SV=1	Ncf2	59.8986	5.5	3	2						1134.89	217.994	4444.34	1725.17	873.83	4284.63	2632.67	3601.05	237.667	1848.36						0.54041	0.103804	2.11629	0.821488	0.416098	2.04024	1.25362	1.71474	0.113172	0.880145					0.666137	0.526469
Q6IRK9	Carboxypeptidase Q OS=Rattus norvegicus OX=10116 GN=Cpq PE=1 SV=1	Cpq	52.0415	14.8	6	1	8172.57	5928.03	8888.57	4743.91	10447.7	15880.4	20961.1	24297.2	25623.1	25206.5	22327.7	20517.6	20537.3	15090.9	24623.4	0.484069	0.351123	0.526478	0.280986	0.618826	0.940611	1.24155	1.43915	1.51768	1.493	1.32249	1.21528	1.21644	0.89385	1.45847	2.70023	0.000263397	2.93258	0.000184002	1.08605	0.526774
A0A8L2QF25	Intercellular adhesion molecule 1 OS=Rattus norvegicus OX=10116 GN=Icam1 PE=1 SV=1	Icam1	54.0466	1.8	1	1						304.297		376.207	129.665		422.28	39.2153	273.093		129.614						1.27217		1.5728	0.542088		1.76541	0.163946	1.14171		0.541873					1.24997	0.527163
D3ZHE5	RAB11 family-interacting protein 4 OS=Rattus norvegicus OX=10116 GN=Rab11fip4 PE=4 SV=1	Rab11fip4	72.0985	3.3	1	1	514.492	338.355					760.483	400.674		389.251	524.25		505.695	757.031		0.98227	0.645988					1.45192	0.764968		0.743159	1.0009		0.965475	1.44532		1.39687	0.234342	1.21195	0.647171	0.867615	0.527622
A0A8I6GKJ1	Integrin beta OS=Rattus norvegicus OX=10116 GN=Itgb1 PE=1 SV=1	Itgb1	82.1352	7.4	5	1	1215.02	675.105	885.565	936.436	1296.29	1945.51	2201.28	2099.05	2606.29	2228.31	1559.21	3024.78	2016.86	1528.24	2293.6	0.687445	0.381969	0.501045	0.529827	0.733431	1.10075	1.24546	1.18762	1.47462	1.26076	0.882187	1.71139	1.14112	0.864664	1.2977	2.08104	0.00301224	2.21236	0.000201401	1.06311	0.52827
A0A0G2K3L5	Ig-like domain-containing protein OS=Rattus norvegicus OX=10116 GN=AABR07061001.1 PE=1 SV=2	AABR07061001.1	13.7906	12.9	1	1			2718.03	685.841	87.8371	275.403	857.563					26.0564	568.984					3.64507	0.919759	0.117796	0.369335	1.15005					0.0349434	0.763047			0.255623	0.447995	0.486709	0.935867	1.90402	0.528891
A0A8I6A7V9	Prefoldin subunit 2 OS=Rattus norvegicus OX=10116 GN=Pfdn2 PE=1 SV=1	Pfdn2	15.6076	13.4	2	2	399.289					1090.67	836.062	1292.34	945.77	1106.47	4329.68	2116.88	1913.93	204.757	1905.77	0.272102					0.743259	0.56975	0.880689	0.644513	0.754024	2.95054	1.44258	1.30428	0.139536	1.29872	5.24484		2.64035		0.50342	0.529185
G3V8B1	Phosphatidylinositol-glycan-specific phospholipase D OS=Rattus norvegicus OX=10116 GN=Gpld1 PE=1 SV=1	Gpld1	93.6666	24.9	19	0	19299.6	16970.8	13465.9	15840.4	14534.7	56877	48540.5	36032.7	52742.5	57499.1	56921.3	35581.5	42019	26841.3	70555	0.513542	0.451573	0.358312	0.421497	0.386753	1.51343	1.29161	0.958791	1.40342	1.52999	1.51461	0.946783	1.11808	0.714218	1.87739	2.89494	0.000518312	3.14177	4.93149e-06	1.08526	0.529374
G3V9K5	Wiskott-Aldrich syndrome OS=Rattus norvegicus OX=10116 GN=Was PE=4 SV=2	Was	50.2792	9.5	4	4						573.595	234.095	731.739	1229.44	447.932	2765.69	1370.52	2560.67	62.858	1027.26						0.52127	0.21274	0.664988	1.11728	0.407071	2.5134	1.24549	2.32708	0.0571239	0.933548					0.413099	0.529835
D3ZD97	RNA helicase OS=Rattus norvegicus OX=10116 GN=Dhx15 PE=1 SV=1	Dhx15	90.9769	12.5	9	2				174.386		543.107	312.146	910.287	1003.05	593.628	1860.3	1153.89	1791.28	113.32	1347.16				0.195688		0.609451	0.350277	1.02148	1.12558	0.666144	2.08754	1.29484	2.0101	0.127163	1.51172	7.18631		3.85608		0.536587	0.530094
F1LPR6	Immunoglobulin heavy constant epsilon OS=Rattus norvegicus OX=10116 GN=Ighm PE=1 SV=4	Ighm	51.6979	13.5	5	5	3407.25	2229.66	2883.71	2864.27	4492.2	12689.1	22804.3	17575.9	11634.1	10931.2	63648.5	14262.8	27725.1	7094.26	13205	0.235039	0.153807	0.198925	0.197584	0.309882	0.87532	1.57309	1.21243	0.802548	0.754055	4.39062	0.983881	1.91254	0.489378	0.910911	7.93191	0.00170715	4.76375	2.68852e-05	0.600581	0.534486
A0A8I6A4U7	F-actin-capping protein subunit alpha-2 OS=Rattus norvegicus OX=10116 GN=Capza2 PE=1 SV=1	Capza2	44.0119	16.2	5	1	81.3167					1865.11	722.476	3649.65	4819.07	968.513	10619.2	3873.85	9636.84	197.171	4067.57	0.0220856					0.506564	0.196224	0.991246	1.30886	0.263048	2.88417	1.05214	2.61736	0.0535515	1.10475	69.8371		29.5753		0.42349	0.535631
M0R533	Calpain small subunit 1 OS=Rattus norvegicus OX=10116 GN=Capns1 PE=1 SV=1	Capns1	27.1305	14.5	4	2	651.356	766.612	397.781	415.997	746.01	5262.34	4852.22	9966.65	9372.24	7778.46	20633.5	14203.1	10246.6	2884.33	7037.75	0.102613	0.120771	0.0626658	0.0655354	0.117525	0.829021	0.764411	1.57013	1.47649	1.22541	3.25057	2.23753	1.61423	0.454392	1.10872	18.472	6.6141e-05	12.5033	1.77539e-06	0.676879	0.535698
A0A0G2K051	Early endosome antigen 1 OS=Rattus norvegicus OX=10116 GN=Eea1 PE=1 SV=2	Eea1	160.659	1.4	2	2			73.5748					125.78	360.629		480.347	131.914	805.279					0.223233					0.381628	1.09418		1.45742	0.400241	2.44329			6.42222		3.30554		0.514704	0.53685
A0A8I5Y5E8	Actin-related protein 2/3 complex subunit 4 OS=Rattus norvegicus OX=10116 GN=Arpc4 PE=1 SV=1	Arpc4	22.2989	19.2	4	1	824.422	518.207	473.462	239.705	989.652	15131.1	7788.91	29844.7	24536.7	14656.2	54364.2	41124.9	50691	2764.91	27847.5	0.0454986	0.0285991	0.0261297	0.013229	0.0546174	0.835061	0.429859	1.64708	1.35414	0.808854	3.00028	2.26962	2.79756	0.152591	1.53686	58.0514	0.000248478	30.1951	8.24474e-06	0.520144	0.540511
A0A8L2QC84	Coactosin-like protein OS=Rattus norvegicus OX=10116 GN=Cotl1 PE=1 SV=1	Cotl1	22.1429	25.4	6	6	183.578	123.504			53.7783	2203.34	876.924	2733.5	2952.57	1126.12	5093.24	1795.54	6718.58	489.064	3121.16	0.0868743	0.0584455			0.0254494	1.04268	0.414985	1.29357	1.39724	0.532911	2.41026	0.849701	3.17942	0.231439	1.47702	28.6276	0.00341207	16.4481	0.00053896	0.574555	0.540727
A0A0G2K737	Thioredoxin-like protein 1 OS=Rattus norvegicus OX=10116 GN=Txnl1 PE=1 SV=1	Txnl1	32.7	9.9	2	1						1352.28	668.608	1573.43	1187.17	941.876	3243.2	1620.45	3739.73	248.226	1638.11						0.834067	0.412388	0.97047	0.732228	0.580936	2.00036	0.999471	2.30662	0.153102	1.01036					0.545616	0.541516
G3V918	Trifunctional purine biosynthetic protein adenosine-3 OS=Rattus norvegicus OX=10116 GN=Gart PE=1 SV=1	Gart	107.58	2.5	3	3		27.6928				1251.4	1336	1211.62	2875.03	833.624	2201.44	2262.2	1497.13	71.5073	1053.91		0.0208337				0.941444	1.00509	0.911522	2.16293	0.627147	1.65618	1.70189	1.12631	0.0537959	0.792869	51.1771		54.2212		1.05948	0.541897
P09034	Argininosuccinate synthase OS=Rattus norvegicus OX=10116 GN=Ass1 PE=1 SV=1	Ass1	46.4963	26	11	1		64.7085			219.026	542.645	159.721	878.534	2046.94	980.188	3492.89	651.986	7147.33	69.8616	2500.19		0.0414046			0.140147	0.347218	0.1022	0.562142	1.30976	0.627186	2.23497	0.417181	4.57331	0.0447019	1.59978	19.5426	0.156649	6.49626	0.0736244	0.332416	0.542262
A0A0H2UHZ6	Poly(U)-binding-splicing factor PUF60 OS=Rattus norvegicus OX=10116 GN=Puf60 PE=1 SV=2	Puf60	58.5521	4.8	3	3						299.52		383.261	180.066	465.752	916.864	201.38	157.571		79.3768						0.892827		1.14245	0.536752	1.38834	2.73304	0.600284	0.469696		0.236611					0.980378	0.544262
A0A8I5ZNF1	Coatomer subunit alpha OS=Rattus norvegicus OX=10116 GN=Copa PE=1 SV=1	Copa	138.656	11.2	14	1	12.7549			2.05258	6.18649	432.67	178.601	769.604	1074.25	431.867	1888.74	1250.42	1416.76	77.9289	835.338	0.0197935			0.00318527	0.00960041	0.671432	0.277159	1.1943	1.66706	0.670186	2.93101	1.94044	2.19859	0.120933	1.29631	156.307	0.00126439	82.5092	0.000205482	0.527865	0.544458
G3V6V1	Aminopeptidase B OS=Rattus norvegicus OX=10116 GN=Rnpep PE=1 SV=1	Rnpep	72.6889	16.5	10	2	72.2908					1161.68	652.224	2099.29	2221.53	972.457	3735.33	3437.42	3653.67	256.518	1684.54	0.0398657					0.640621	0.359677	1.15768	1.22509	0.536274	2.0599	1.89561	2.01487	0.14146	0.928961	35.3226		19.6627		0.556662	0.545981
D3ZAE6	RCG49849 OS=Rattus norvegicus OX=10116 GN=Vasn PE=1 SV=1	Vasn	72.3212	4.5	2	2	1180.5	736.716	68.9964	383.125	504.047	1779.9	1859.56	2022.75	2432.78	3644.28	2379.84	1981.41	2720.7	931.628	2392.97	0.707759	0.44169	0.0413661	0.229698	0.302196	1.06712	1.11488	1.21272	1.45855	2.18489	1.42681	1.18793	1.63117	0.558548	1.43468	3.6217	0.0170696	4.08552	0.00925488	1.12807	0.547164
G3V7R2	Peptidoglycan-recognition protein OS=Rattus norvegicus OX=10116 GN=Pglyrp1 PE=1 SV=1	Pglyrp1	20.6065	4.4	1	1						1504		296.554			4268.31	1352.45	428.506								0.957984		0.188892			2.71873	0.861453	0.27294							0.446473	0.549289
A0A8I6A0I6	glutathione transferase OS=Rattus norvegicus OX=10116 GN=Gsta4 PE=1 SV=1	Gsta4	28.8217	2.8	1	1						1237.32	164.361	406.957		1580.71	152.248	390.388	46.4442		3345.02						1.35162	0.179545	0.444552		1.72674	0.166313	0.426453	0.0507348		3.65404					0.861531	0.549432
A0A0G2JUB0	Protein FAM3C OS=Rattus norvegicus OX=10116 GN=Fam3c PE=1 SV=2	Fam3c	23.6564	5.5	1	1		105.057				751.082		385.891	514.837	564.67	359.092		626.163	182.192	825.282		0.219159				1.56683		0.805009	1.074	1.17796	0.749102		1.30624	0.380071	1.72162	4.74204		5.2745		1.11228	0.550236
Q9EQX9	Ubiquitin-conjugating enzyme E2 N OS=Rattus norvegicus OX=10116 GN=Ube2n PE=1 SV=1	Ube2n	17.1238	25.7	3	3	159.341					1623.36	1301.42	1594.93	2376.48	1256.41	4474.82	2361.32	4714.32	341.125	2752.69	0.0763521					0.777869	0.623606	0.764248	1.13874	0.602039	2.14421	1.13148	2.25897	0.163458	1.31902	18.381		10.2329		0.556709	0.550742
A0A8I6AFJ0	Cell surface glycoprotein MUC18 OS=Rattus norvegicus OX=10116 GN=Mcam PE=1 SV=1	Mcam	68.0986	3.9	2	2	278.491	210.656	127.637	123.101	346.804	573.664	889.097	1217.71	184.564	1775.75	470.033	925.137	237.947	425.438	1052.69	0.47262	0.357499	0.21661	0.208912	0.588554	0.973552	1.50887	2.06655	0.31322	3.01359	0.797682	1.57003	0.403815	0.722	1.7865	2.86305	0.0195161	4.27058	0.0190827	1.49162	0.55099
P02692	Fatty acid-binding protein, liver OS=Rattus norvegicus OX=10116 GN=Fabp1 PE=1 SV=1	Fabp1	14.2725	15	2	2		333.972				3733.3		276.854	3431.97	5261.19	3639.89	389.911	20825.5		10167.8		0.0625411				0.699114		0.0518449	0.642686	0.985234	0.681622	0.0730164	3.89988		1.90406	26.2171		9.50926		0.362712	0.551156
Q62715	Neutrophil antibiotic peptide NP-2 OS=Rattus norvegicus OX=10116 GN=Defa PE=1 SV=1	Defa	10.3018	8.5	1	1						459.774	615.479	4221.85	1182.23	711.588	4784.08	1374.23			562.776						0.264389	0.353927	2.42774	0.679835	0.409193	2.75105	0.79024			0.32362					0.641943	0.552016
A0A8I6A371	N-myc (And STAT) interactor, isoform CRA_a OS=Rattus norvegicus OX=10116 GN=Nmi PE=1 SV=1	Nmi	35.2988	5.8	2	1							523.302	8491.12	759.775	336.672	1042.13	1121.4	3524.14		1944.15							0.235951	3.82856	0.342575	0.151802	0.469886	0.505629	1.589		0.876597					1.32483	0.552206
A0A0G2K1P0	Peptidyl-prolyl cis-trans isomerase OS=Rattus norvegicus OX=10116 GN=Ppia PE=1 SV=2	Ppia	25.431	21.5	5	1	800.208	1023.08	1374.95	802.085	1290.93	6359.77	5089.19	8649.08	14733.6	5857.81	23787.4	12108.6	29157	1451.27	11384.3	0.0969015	0.123891	0.1665	0.0971288	0.156326	0.770138	0.616277	1.04736	1.78417	0.709353	2.88055	1.46629	3.53078	0.175742	1.37859	14.7202	0.00262139	7.68993	1.85229e-05	0.522406	0.552795
A0A0G2K9Y5	RCG36507, isoform CRA_a OS=Rattus norvegicus OX=10116 GN=LOC681544 PE=1 SV=2	LOC681544	59.3762	8	5	5	53803.6	37062.1	28666.5	44749.2	60360.8	159477	83678.6	159878	170721	138062	133801	195060	167077	87513.4	266346	0.451813	0.311228	0.240725	0.375779	0.506876	1.3392	0.702687	1.34257	1.43362	1.15937	1.12359	1.638	1.40302	0.734889	2.23663	3.78289	0.000472681	3.16867	0.000252268	0.837633	0.553318
Q6IE52	Murinoglobulin-2 OS=Rattus norvegicus OX=10116 GN=Mug2 PE=1 SV=1	Mug2	161.589	9.8	12	0	11174.6	9403.23	6309.09	6918.95	6467.07	28230.1	24999.8	28910.6	35870.8	30296.6	27575.9	27383.8	22288.9	15627.2	47146.9	0.510096	0.429235	0.287995	0.315834	0.295207	1.28864	1.14118	1.3197	1.63742	1.38297	1.25877	1.25001	1.01744	0.713347	2.15215	3.47684	0.000461847	3.68257	6.58049e-06	1.05917	0.554877
P31000	Vimentin OS=Rattus norvegicus OX=10116 GN=Vim PE=1 SV=2	Vim	53.7327	43.8	21	2	70.5348	71.4469	501.116	56.8622	135.627	2774.99	2214.63	6962.84	7967.15	2552.79	29980.2	10496.8	20089.3	281.293	7140.99	0.0115889	0.0117387	0.0823333	0.00934246	0.0222836	0.45593	0.363864	1.14399	1.309	0.419424	4.92574	1.72461	3.30067	0.0462163	1.17326	81.3661	0.0022247	26.8941	8.12785e-05	0.330532	0.555291
Q63691	Monocyte differentiation antigen CD14 OS=Rattus norvegicus OX=10116 GN=Cd14 PE=2 SV=2	Cd14	40.0538	5.4	2	2	86.5512	64.188	264.428	242.438	100.042	1474.46	401.104	2990.22	543.216	1068.01	895.967	832.168	667.055	780.217	832.766	0.115475	0.0856386	0.352795	0.323457	0.133474	1.96719	0.535147	3.98951	0.724749	1.42492	1.19538	1.11026	0.889974	1.04095	1.11106	5.29029	0.000232865	8.54886	0.00203204	1.61595	0.556088
A0A0G2K109	TLE family member 2, transcriptional corepressor OS=Rattus norvegicus OX=10116 GN=Tle2 PE=3 SV=2	Tle2	82.6189	2.3	2	1						267.658		99.097	56.3953		292.925	112.038	129.847								1.67642		0.620675	0.353221		1.83468	0.701726	0.813271							0.791216	0.556495
P22355	Pulmonary surfactant-associated protein B OS=Rattus norvegicus OX=10116 GN=Sftpb PE=2 SV=1	Sftpb	41.59	3.2	1	1						4367.4	136.677	1591.91	191.217	5278.68	4046.8	3455.07	704.363		1028.88						1.88965	0.0591362	0.688776	0.0827341	2.28393	1.75094	1.49491	0.304758		0.445165					1.00191	0.557244
D3ZYK8	Matrix metalloproteinase-9 OS=Rattus norvegicus OX=10116 GN=Mmp9 PE=3 SV=1	Mmp9	78.5491	8.1	6	1					5.92734	535.69		1243.22	1386.1	617.299	1261.63	666.168	2403.16		728.073					0.00602966	0.544938		1.26468	1.41003	0.627955	1.28341	0.677668	2.44465		0.740641	213.377		159.528		0.747636	0.557513
A0A0G2JWX2	Laminin subunit alpha 2 OS=Rattus norvegicus OX=10116 GN=Lama2 PE=1 SV=1	Lama2	343.928	1.1	4	3	522.443	459.057	121.45	852.382	395.548	1524.66	901.914	1598.25	1932.22	2438.58	926.142	2025.09	1311.54	1023.65	2022.63	0.43403	0.38137	0.100897	0.708132	0.328609	1.26664	0.749282	1.32778	1.60523	2.0259	0.76941	1.68238	1.08959	0.850415	1.68034	3.10907	0.00870183	3.57127	0.00493985	1.14866	0.559734
A0A8I6A028	Cadherin-2 OS=Rattus norvegicus OX=10116 GN=Cdh2 PE=1 SV=1	Cdh2	93.7593	2.1	2	2	695.6	122.523	37.0617	424.547	292.111	2227.48		1341.35	3091.37	2334.49	2775.96	2485.32	2995.43	1332.16	3559.81	0.410639	0.0723302	0.0218789	0.250626	0.172444	1.31497		0.791851	1.82495	1.37814	1.63875	1.46718	1.76832	0.786425	2.10149	8.36514	0.00181094	7.15298	0.00620913	0.855094	0.560303
A0A8I5ZNT3	Hexose-6-phosphate dehydrogenase (glucose 1-dehydrogenase) OS=Rattus norvegicus OX=10116 GN=H6pd PE=1 SV=1	H6pd	89.7367	19.7	16	16	733.649	809.362	636.274	596.279	679.406	1786.45	3064.32	2118.92	4339.12	6968.21	1724.21	2128.76	6369.99	2437.98	2226.43	0.300517	0.33153	0.26063	0.244247	0.278298	0.731763	1.2552	0.86795	1.77739	2.85431	0.706272	0.87198	2.60927	0.998645	0.91199	4.30897	0.000433448	5.29006	0.00262621	1.22769	0.561107
E9PT66	Splicing factor 3b, subunit 3 OS=Rattus norvegicus OX=10116 GN=Sf3b3 PE=1 SV=2	Sf3b3	135.55	3.8	4	4						608.483		1199.1	1386.11	595.609	2982.89	739.431	805.753		894.903						0.52841		1.0413	1.20371	0.517231	2.59036	0.642126	0.699721		0.777139					0.698749	0.562371
A0A8I6AFJ4	proteasome endopeptidase complex OS=Rattus norvegicus OX=10116 GN=Psmb10 PE=1 SV=1	Psmb10	51.4057	15.5	6	1	728.96	689.156	440.059	381.7	484.332	5221.67	2613.84	8680.99	6578.84	4923.5	20304.8	8740.82	9634.53	1537.53	6021.21	0.142039	0.134283	0.0857458	0.0743745	0.0943725	1.01745	0.509308	1.6915	1.28189	0.959349	3.9564	1.70316	1.8773	0.299589	1.17324	16.9733	0.00040128	10.2851	1.06594e-05	0.605958	0.56239
G3V8Z5	Ig-like domain-containing protein OS=Rattus norvegicus OX=10116 GN=AABR07034730.2 PE=4 SV=3	AABR07034730.2	15.435	27.1	3	3	1569.51	1137.17	2071.05	271.923	705.159	6895.25	14876.6	2074.48	2654.37	1615.73	3103.98	14933	5675.09	2443.24	6879.57	0.351876	0.254947	0.464318	0.0609637	0.158093	1.54588	3.33525	0.465087	0.595095	0.362239	0.695896	3.34791	1.27233	0.547761	1.54236	5.7404	0.00645568	4.88572	0.0307396	0.851112	0.562974
P18666	Myosin regulatory light chain 12B OS=Rattus norvegicus OX=10116 GN=Myl12b PE=1 SV=3	Myl12b	19.8382	40.1	6	0					119.844	4146.91	1832	6922.25	10169.5	2575.55	17612	8835.19	16305	528.722	8901.75					0.0169122	0.585206	0.258529	0.976858	1.4351	0.363458	2.48537	1.24681	2.30093	0.0746125	1.2562	87.0841		42.7993		0.491471	0.563647
A0A8I5ZR71	Polyubiquitin-C OS=Rattus norvegicus OX=10116 GN=Ubc PE=4 SV=1	Ubc	31.8869	28.6	3	0	2543.83	2872.6	480.609	603.742	720.017	30118.2	23203.6	37108.4	48362.4	23835.5	93002	54592.2	84574.3	7980.71	35536.2	0.0856444	0.096713	0.0161809	0.0203265	0.0242411	1.014	0.781205	1.24934	1.62824	0.802481	3.13114	1.83798	2.8474	0.26869	1.19641	38.1794	0.00025119	22.5222	3.19637e-05	0.589904	0.564022
A0A0G2JWE1	Myosin light polypeptide 6 OS=Rattus norvegicus OX=10116 GN=LOC685883 PE=1 SV=2	LOC685883	18.4709	44.2	7	1	119.709	165			11.9063	5746.53	3220.16	12572	18965.5	6677.34	35782.6	14618.5	23193.8	1269.02	13726.3	0.011437	0.0157641			0.00113753	0.549024	0.307655	1.20113	1.81197	0.637955	3.41868	1.39665	2.21594	0.121242	1.31141	179.203	0.00176926	95.4401	0.000574731	0.532582	0.565489
A0A0G2K1S6	Malic enzyme OS=Rattus norvegicus OX=10116 GN=Me1 PE=1 SV=2	Me1	60.9152	11	7	1	820.838	617.127	574.592	540.133	831.171	2764.74	2776.44	3518.29	2776.31	3199.48	4228.05	3420.44	2720.77	1610.63	2247.66	0.377146	0.283548	0.264005	0.248172	0.381894	1.2703	1.27568	1.61653	1.27562	1.47005	1.94264	1.57157	1.2501	0.740029	1.03272	4.20453	7.89804e-05	4.44323	4.7918e-07	1.05677	0.565749
A0A8I5XVU7	Ubiquitin thioesterase OS=Rattus norvegicus OX=10116 GN=Otub1 PE=1 SV=1	Otub1	35.442	11.1	3	1						797.801	570.002	1200.69	1296.39	662.017	1771.02	1169.73	1417	332.27	1317.94						0.757297	0.541063	1.13973	1.23057	0.628406	1.6811	1.11034	1.34506	0.315401	1.25103					0.753484	0.565982
A0A8I6AAM9	Ig-like domain-containing protein OS=Rattus norvegicus OX=10116 GN=ENSRNOG00000068499 PE=1 SV=1	ENSRNOG00000068499	18.1358	6	1	1		13766.3	1457.82	1550.39	1807.75	17657.9	20986.2	25681.8	21571.4	32291	44621.1	23280.6	3565.02	10842.2	39550.2		0.74519	0.0789141	0.0839247	0.097856	0.955849	1.13602	1.39019	1.16769	1.74796	2.41541	1.26022	0.19298	0.586904	2.14091	5.24626	0.0356306	5.08822	0.00327737	0.969876	0.56738
A0A0G2JZ40	RCG54895, isoform CRA_a OS=Rattus norvegicus OX=10116 GN=Reck PE=4 SV=1	Reck	105.972	0.8	1	1		27.6552		1120.85		359.328	181.366	403.306	171.633	144.809	7.09514	393.54	225.849		512.249		0.0857483		3.47532		1.11414	0.562348	1.2505	0.532169	0.448999	0.0219993	1.22022	0.700272		1.58829	0.495747	0.891382	0.438986	0.907837	0.885504	0.567543
F1M8E9	lysozyme OS=Rattus norvegicus OX=10116 GN=Lyz2 PE=3 SV=2	Lyz2	21.5675	10.9	3	2	1934.15	1264.23	1080.85	811.217	636.196	7364.1	1517.65	4114.08	15624.7	16256.9	23140.3	1735.95	11745.1	2304.09	1230.74	0.319658	0.20894	0.178633	0.13407	0.105145	1.21707	0.250823	0.679938	2.5823	2.68679	3.82441	0.286902	1.94112	0.380799	0.203405	7.01216	0.0525809	7.83659	0.00565952	1.11757	0.567556
A0A0G2K911	NSFL1 cofactor p47 OS=Rattus norvegicus OX=10116 GN=Nsfl1c PE=1 SV=2	Nsfl1c	40.9232	4	2	1						553.238	394.234	831.993	1134.42	468.442	1443.18	630.933	1870.06	214.655	938.452						0.652434	0.464921	0.98117	1.33782	0.552434	1.70194	0.744059	2.20537	0.253142	1.10672					0.663554	0.567772
A0A0G2JVV5	Ubiquitin carboxyl-terminal hydrolase OS=Rattus norvegicus OX=10116 GN=Usp14 PE=1 SV=2	Usp14	55.6055	6.7	3	1						705.499	318.015	1033.01	904.505	735.797	1768.2	1025.51	1781.13	154.214	1385.18						0.719085	0.32414	1.0529	0.921924	0.749967	1.80225	1.04525	1.81543	0.157184	1.41186					0.604626	0.568354
[truncated: 851 more rows]
